# Supplementary material for: Direction-dependent dynamics of colloidal particle pairs and the Stokes-Einstein relation in quasi-two-dimensional fluids
Source: Nat Commun. 2023 Aug 22;14:5109. doi: 10.1038/s41467-023-40772-2 (PMC10444761; doi:10.1038/s41467-023-40772-2)
Supplement: Supplementary file 7 — Source Data [file 41467_2023_40772_MOESM7_ESM.xlsx]

## Sheet: Figure 1b
Figure 1b
	Normalized displacement distribution in L-T axis for the blob on the left	0	0	0	0	0	0	0	0	0	0	0	0	0	0	0	0	0	0	0	0	0	0	0	0	0	0	0	0	0
		0	4.58433e-11	2.29217e-10	1.19193e-09	5.04276e-09	1.67786e-08	5.7648e-08	1.61139e-07	4.17564e-07	9.43753e-07	1.89408e-06	3.28502e-06	4.89458e-06	6.22724e-06	6.73764e-06	6.17684e-06	4.90537e-06	3.34597e-06	1.94816e-06	9.77402e-07	4.29666e-07	1.61323e-07	5.50578e-08	1.63202e-08	4.08005e-09	1.19193e-09	2.29217e-10	0	0
		0	9.16866e-11	4.58433e-10	2.38385e-09	1.00855e-08	3.35573e-08	1.15296e-07	3.22278e-07	8.35127e-07	1.88751e-06	3.78817e-06	6.57003e-06	9.78915e-06	1.24545e-05	1.34753e-05	1.23537e-05	9.81074e-06	6.69193e-06	3.89631e-06	1.9548e-06	8.59333e-07	3.22645e-07	1.10116e-07	3.26404e-08	8.16011e-09	2.38385e-09	4.58433e-10	0	0
		0	1.28361e-09	6.41806e-09	3.33739e-08	1.41197e-07	4.69802e-07	1.61414e-06	4.5119e-06	1.16918e-05	2.64251e-05	5.30344e-05	9.19805e-05	0.000137048	0.000174363	0.000188654	0.000172951	0.00013735	9.3687e-05	5.45484e-05	2.73673e-05	1.20307e-05	4.51703e-06	1.54162e-06	4.56966e-07	1.14242e-07	3.33739e-08	6.41806e-09	0	0
		0	4.21758e-09	2.10879e-08	1.09657e-07	4.63934e-07	1.54364e-06	5.30361e-06	1.48248e-05	3.84159e-05	8.68253e-05	0.000174256	0.000302222	0.000450301	0.000572906	0.000619863	0.000568269	0.000451294	0.000307829	0.00017923	8.9921e-05	3.95293e-05	1.48417e-05	5.06532e-06	1.50146e-06	3.75365e-07	1.09657e-07	2.10879e-08	0	0
		0	1.74663e-08	8.73315e-08	4.54124e-07	1.92129e-06	6.39267e-06	2.19639e-05	6.1394e-05	0.000159092	0.00035957	0.000721646	0.00125159	0.00186483	0.00237258	0.00256704	0.00235337	0.00186895	0.00127481	0.000742248	0.00037239	0.000163703	6.14639e-05	2.0977e-05	6.218e-06	1.5545e-06	4.54124e-07	8.73315e-08	0	0
		0	5.78084e-08	2.89042e-07	1.50302e-06	6.35892e-06	2.11579e-05	7.26941e-05	0.000203197	0.000526548	0.00119007	0.00238844	0.00414241	0.00617206	0.00785255	0.00849616	0.00778899	0.00618567	0.00421926	0.00245663	0.0012325	0.000541809	0.000203428	6.94279e-05	2.05798e-05	5.14495e-06	1.50302e-06	2.89042e-07	0	0
		0	1.60199e-07	8.00997e-07	4.16519e-06	1.76219e-05	5.8633e-05	0.000201451	0.000563101	0.00145918	0.00329795	0.00661888	0.0114795	0.0171041	0.0217611	0.0235447	0.021585	0.0171418	0.0116925	0.00680784	0.00341553	0.00150147	0.000563742	0.0001924	5.7031e-05	1.42577e-05	4.16519e-06	8.00997e-07	0	0
		0	4.1942e-07	2.0971e-06	1.09049e-05	4.61362e-05	0.000153508	0.000527421	0.00147426	0.00382029	0.0086344	0.017329	0.0300546	0.0447805	0.056973	0.0616426	0.0565119	0.0448792	0.0306122	0.0178237	0.00894225	0.00393102	0.00147594	0.000503724	0.000149314	3.73284e-05	1.09049e-05	2.0971e-06	0	0
		0	9.51524e-07	4.75762e-06	2.47396e-05	0.000104668	0.000348258	0.00119654	0.00334461	0.00866695	0.0195885	0.0393136	0.0681838	0.101592	0.129253	0.139846	0.128206	0.101816	0.0694489	0.0404359	0.020287	0.00891816	0.00334841	0.00114278	0.000338742	8.46856e-05	2.47396e-05	4.75762e-06	0	0
		0	1.8809e-06	9.40452e-06	4.89035e-05	0.0002069	0.000688411	0.00236524	0.00661138	0.0171322	0.0387213	0.0777124	0.134781	0.20082	0.255497	0.276438	0.253429	0.201262	0.137282	0.0799309	0.0401018	0.0176288	0.0066189	0.00225897	0.000669602	0.000167401	4.89035e-05	9.40452e-06	0	0
		0	3.30372e-06	1.65186e-05	8.58967e-05	0.000363409	0.00120916	0.00415443	0.0116126	0.0300919	0.068012	0.136498	0.236736	0.35273	0.448769	0.485551	0.445137	0.353508	0.241129	0.140395	0.070437	0.0309641	0.0116258	0.00396777	0.00117612	0.000294031	8.58967e-05	1.65186e-05	0	0
		0	4.89343e-06	2.44671e-05	0.000127229	0.000538277	0.001791	0.00615349	0.0172004	0.0445718	0.100739	0.202179	0.350651	0.522459	0.664711	0.719192	0.659331	0.523612	0.357157	0.207951	0.10433	0.0458637	0.01722	0.00587701	0.00174206	0.000435515	0.000127229	2.44671e-05	0	0
		0	6.22096e-06	3.11048e-05	0.000161745	0.000684306	0.00227687	0.00782286	0.0218667	0.0566636	0.128068	0.257028	0.445778	0.664196	0.84504	0.914301	0.8382	0.665661	0.454049	0.264366	0.132634	0.0583059	0.0218916	0.00747137	0.00221466	0.000553665	0.000161745	3.11048e-05	0	0
		0	6.80406e-06	3.40203e-05	0.000176906	0.000748447	0.00249029	0.00855611	0.0239163	0.0619748	0.140072	0.28112	0.487562	0.726453	0.924247	1	0.916766	0.728055	0.496608	0.289145	0.145066	0.0637711	0.0239435	0.00817168	0.00242225	0.000605562	0.000176906	3.40203e-05	0	0
		0	6.24592e-06	3.12296e-05	0.000162394	0.000687051	0.00228601	0.00785425	0.0219544	0.056891	0.128582	0.25806	0.447567	0.666861	0.84843	0.917969	0.841563	0.668332	0.455871	0.265427	0.133166	0.0585399	0.0219794	0.00750135	0.00222355	0.000555887	0.000162394	3.12296e-05	0	0
		0	4.89185e-06	2.44592e-05	0.000127188	0.000538103	0.00179042	0.0061515	0.0171948	0.0445574	0.100706	0.202114	0.350538	0.52229	0.664496	0.71896	0.659118	0.523442	0.357041	0.207884	0.104297	0.0458488	0.0172144	0.00587511	0.0017415	0.000435374	0.000127188	2.44592e-05	0	0
		0	3.31869e-06	1.65934e-05	8.62859e-05	0.000365056	0.00121464	0.00417325	0.0116652	0.0302283	0.0683202	0.137117	0.237809	0.354328	0.450802	0.487751	0.447153	0.35511	0.242221	0.141031	0.0707561	0.0311044	0.0116785	0.00398574	0.00118145	0.000295363	8.62859e-05	1.65934e-05	0	0
		0	1.88476e-06	9.42378e-06	4.90037e-05	0.000207323	0.000689821	0.00237008	0.00662492	0.0171673	0.0388005	0.0778715	0.135057	0.201231	0.256021	0.277004	0.253948	0.201675	0.137563	0.0800946	0.0401839	0.0176649	0.00663246	0.00226359	0.000670973	0.000167743	4.90037e-05	9.42378e-06	0	0
		0	9.44487e-07	4.72243e-06	2.45567e-05	0.000103894	0.000345682	0.00118769	0.00331987	0.00860286	0.0194437	0.0390229	0.0676796	0.10084	0.128297	0.138812	0.127258	0.101063	0.0689353	0.0401369	0.0201369	0.0088522	0.00332365	0.00113433	0.000336237	8.40593e-05	2.45567e-05	4.72243e-06	0	0
		0	4.2036e-07	2.1018e-06	1.09294e-05	4.62396e-05	0.000153852	0.000528603	0.00147757	0.00382885	0.00865375	0.0173678	0.030122	0.0448808	0.0571007	0.0617808	0.0566385	0.0449798	0.0306808	0.0178636	0.00896229	0.00393983	0.00147925	0.000504853	0.000149648	3.74121e-05	1.09294e-05	2.1018e-06	0	0
		0	1.63431e-07	8.17157e-07	4.24922e-06	1.79775e-05	5.98159e-05	0.000205515	0.000574461	0.00148861	0.00336448	0.00675241	0.0117111	0.0174492	0.0222001	0.0240197	0.0220204	0.0174876	0.0119284	0.00694518	0.00348444	0.00153176	0.000575115	0.000196281	5.81816e-05	1.45454e-05	4.24922e-06	8.17157e-07	0	0
		0	5.44389e-08	2.72195e-07	1.41541e-06	5.98828e-06	1.99246e-05	6.84569e-05	0.000191353	0.000495857	0.00112071	0.00224923	0.00390096	0.00581231	0.00739485	0.00800094	0.00733499	0.00582513	0.00397333	0.00231344	0.00116067	0.000510229	0.000191571	6.53811e-05	1.93803e-05	4.84506e-06	1.41541e-06	2.72195e-07	0	0
		0	1.77872e-08	8.8936e-08	4.62467e-07	1.95659e-06	6.51012e-06	2.23674e-05	6.2522e-05	0.000162015	0.000366176	0.000734905	0.00127459	0.0018991	0.00241617	0.0026142	0.00239661	0.00190328	0.00129823	0.000755885	0.000379232	0.000166711	6.25932e-05	2.13624e-05	6.33224e-06	1.58306e-06	4.62467e-07	8.8936e-08	0	0
		0	4.99692e-09	2.49846e-08	1.2992e-07	5.49661e-07	1.82887e-06	6.28363e-06	1.75642e-05	4.55144e-05	0.000102869	0.000206455	0.000358067	0.000533509	0.000678769	0.000734402	0.000673275	0.000534685	0.00036471	0.000212349	0.000106537	4.68336e-05	1.75842e-05	6.0013e-06	1.7789e-06	4.44726e-07	1.2992e-07	2.49846e-08	0	0
		0	1.51283e-09	7.56415e-09	3.93336e-08	1.66411e-07	5.53695e-07	1.90238e-06	5.31759e-06	1.37796e-05	3.11439e-05	6.25048e-05	0.000108406	0.000161521	0.000205499	0.000222342	0.000203836	0.000161877	0.000110417	6.42892e-05	3.22543e-05	1.4179e-05	5.32365e-06	1.81691e-06	5.38567e-07	1.34642e-07	3.93336e-08	7.56415e-09	0	0
		0	1.83373e-10	9.16866e-10	4.7677e-09	2.01711e-08	6.71146e-08	2.30592e-07	6.44557e-07	1.67025e-06	3.77501e-06	7.57634e-06	1.31401e-05	1.95783e-05	2.4909e-05	2.69505e-05	2.47073e-05	1.96215e-05	1.33839e-05	7.79263e-06	3.90961e-06	1.71867e-06	6.4529e-07	2.20231e-07	6.52809e-08	1.63202e-08	4.7677e-09	9.16866e-10	0	0
		0	4.58433e-11	2.29217e-10	1.19193e-09	5.04276e-09	1.67786e-08	5.7648e-08	1.61139e-07	4.17564e-07	9.43753e-07	1.89408e-06	3.28502e-06	4.89458e-06	6.22724e-06	6.73764e-06	6.17684e-06	4.90537e-06	3.34597e-06	1.94816e-06	9.77402e-07	4.29666e-07	1.61323e-07	5.50578e-08	1.63202e-08	4.08005e-09	1.19193e-09	2.29217e-10	0	0
		0	0	0	0	0	0	0	0	0	0	0	0	0	0	0	0	0	0	0	0	0	0	0	0	0	0	0	0	0
	Normalized distribution in L-T axis for the blob on the right	0	0	0	0	0	0	0	0	0	0	0	0	0	0	0	0	0	0	0	0	0	0	0	0	0	0	0	0	0
		0	0	9.23345e-11	1.01568e-09	4.47822e-09	1.52814e-08	5.07378e-08	1.62878e-07	4.23377e-07	9.87563e-07	1.96305e-06	3.35112e-06	4.96535e-06	6.2738e-06	6.78783e-06	6.26665e-06	4.91933e-06	3.29223e-06	1.88842e-06	9.51091e-07	4.19776e-07	1.56922e-07	5.80553e-08	1.91132e-08	4.93989e-09	1.47735e-09	4.15505e-10	0	4.61672e-11
		0	0	9.23345e-10	1.01568e-08	4.47822e-08	1.52814e-07	5.07378e-07	1.62878e-06	4.23377e-06	9.87563e-06	1.96305e-05	3.35112e-05	4.96535e-05	6.2738e-05	6.78783e-05	6.26665e-05	4.91933e-05	3.29223e-05	1.88842e-05	9.51091e-06	4.19776e-06	1.56922e-06	5.80553e-07	1.91132e-07	4.93989e-08	1.47735e-08	4.15505e-09	0	4.61672e-10
		0	0	3.13937e-09	3.45331e-08	1.5226e-07	5.19566e-07	1.72508e-06	5.53785e-06	1.43948e-05	3.35771e-05	6.67438e-05	0.000113938	0.000168822	0.000213309	0.000230786	0.000213066	0.000167257	0.000111936	6.42064e-05	3.23371e-05	1.42724e-05	5.33536e-06	1.97388e-06	6.4985e-07	1.67956e-07	5.02299e-08	1.41272e-08	0	1.56969e-09
		0	0	9.97212e-09	1.09693e-07	4.83648e-07	1.65039e-06	5.47968e-06	1.75908e-05	4.57247e-05	0.000106657	0.00021201	0.000361921	0.000536258	0.000677571	0.000733086	0.000676798	0.000531287	0.000355561	0.00020395	0.000102718	4.53358e-05	1.69476e-05	6.26997e-06	2.06423e-06	5.33509e-07	1.59554e-07	4.48745e-08	0	4.98606e-09
		0	0	3.34251e-08	3.67676e-07	1.62112e-06	5.53185e-06	1.83671e-05	5.89618e-05	0.000153262	0.000357498	0.000710625	0.0012131	0.00179746	0.00227112	0.00245719	0.00226853	0.0017808	0.00119179	0.00068361	0.000344295	0.000151959	5.68059e-05	2.1016e-05	6.91899e-06	1.78824e-06	5.34801e-07	1.50413e-07	0	1.67125e-08
		0	0	1.07154e-07	1.1787e-06	5.19698e-06	1.7734e-05	5.88812e-05	0.00018902	0.000491329	0.00114607	0.00227812	0.00388897	0.00576229	0.00728075	0.00787728	0.00727244	0.00570888	0.00382063	0.00219152	0.00110374	0.00048715	0.000182108	6.73732e-05	2.21809e-05	5.73275e-06	1.71447e-06	4.82194e-07	0	5.35771e-08
		0	0	3.18046e-07	3.49851e-06	1.54252e-05	5.26366e-05	0.000174766	0.000561033	0.00145832	0.00340166	0.00676174	0.0115429	0.0171032	0.0216101	0.0233807	0.0215855	0.0169446	0.0113401	0.00650468	0.00327603	0.00144592	0.000540519	0.000199971	6.58355e-05	1.70155e-05	5.08874e-06	1.43121e-06	0	1.59023e-07
		0	0	8.54509e-07	9.3996e-06	4.14437e-05	0.000141421	0.000469553	0.00150735	0.00391814	0.0091394	0.0181671	0.0310129	0.0459519	0.0580609	0.062818	0.0579947	0.0455259	0.030468	0.0174764	0.00880187	0.00388481	0.00145224	0.000537273	0.000176883	4.57162e-05	1.36721e-05	3.84529e-06	0	4.27255e-07
		0	0	1.90726e-06	2.09799e-05	9.25021e-05	0.000315652	0.00104804	0.00336441	0.00874527	0.0203991	0.0405488	0.0692207	0.102564	0.129592	0.140209	0.129444	0.101614	0.0680043	0.0390073	0.0196457	0.00867088	0.00324139	0.00119919	0.000394803	0.000102038	3.05162e-05	8.58267e-06	0	9.5363e-07
		0	0	3.8346e-06	4.21806e-05	0.000185978	0.000634627	0.00210711	0.00676424	0.0175826	0.041013	0.0815246	0.13917	0.206209	0.260548	0.281895	0.260251	0.204297	0.136725	0.0784253	0.0394983	0.0174331	0.00651691	0.00241101	0.000793763	0.000205151	6.13537e-05	1.72557e-05	0	1.9173e-06
		0	0	6.65011e-06	7.31512e-05	0.00032253	0.00110059	0.00365424	0.0117308	0.0304924	0.0711263	0.141383	0.241354	0.357615	0.451852	0.488873	0.451336	0.3543	0.237113	0.136008	0.0684995	0.0302331	0.0113019	0.00418126	0.00137657	0.000355781	0.000106402	2.99255e-05	0	3.32506e-06
		0	0	9.8881e-06	0.000108769	0.000479573	0.00163648	0.00543351	0.0174426	0.0453394	0.105758	0.210223	0.358871	0.53174	0.671862	0.726909	0.671095	0.526811	0.352565	0.202231	0.101852	0.0449538	0.0168048	0.00621714	0.00204684	0.000529013	0.00015821	4.44964e-05	0	4.94405e-06
		0	0	1.25753e-05	0.000138328	0.0006099	0.00208121	0.00691011	0.0221828	0.0576607	0.134499	0.267353	0.456397	0.676244	0.854445	0.924451	0.85347	0.669975	0.448377	0.257189	0.129531	0.0571703	0.0213717	0.0079067	0.00260308	0.000672776	0.000201204	5.65887e-05	0	6.28763e-06
		0	0	1.36029e-05	0.000149632	0.000659743	0.00225129	0.00747482	0.0239956	0.0623729	0.14549	0.289202	0.493695	0.731508	0.924272	1	0.923218	0.724727	0.48502	0.278207	0.140117	0.0618424	0.0231182	0.00855285	0.00281581	0.000727757	0.000217647	6.12132e-05	0	6.80147e-06
		0	0	1.26024e-05	0.000138626	0.000611217	0.0020857	0.00692502	0.0222306	0.0577852	0.134789	0.26793	0.457382	0.677704	0.856289	0.926447	0.855313	0.671422	0.449345	0.257744	0.129811	0.0572937	0.0214178	0.00792376	0.0026087	0.000674229	0.000201639	5.67108e-05	0	6.3012e-06
		0	0	9.85915e-06	0.000108451	0.000478169	0.00163169	0.0054176	0.0173915	0.0452067	0.105449	0.209608	0.357821	0.530183	0.669895	0.724781	0.669131	0.525268	0.351533	0.201639	0.101554	0.0448222	0.0167556	0.00619894	0.00204084	0.000527465	0.000157746	4.43662e-05	0	4.92958e-06
		0	0	6.61258e-06	7.27384e-05	0.00032071	0.00109438	0.00363361	0.0116646	0.0303203	0.0707248	0.140585	0.239992	0.355596	0.449302	0.486114	0.448789	0.3523	0.235775	0.13524	0.0681129	0.0300624	0.0112381	0.00415766	0.0013688	0.000353773	0.000105801	2.97566e-05	0	3.30629e-06
		0	0	3.82865e-06	4.21151e-05	0.000185689	0.000633641	0.00210384	0.00675374	0.0175553	0.0409493	0.081398	0.138954	0.205888	0.260143	0.281457	0.259847	0.20398	0.136512	0.0783035	0.039437	0.017406	0.00650679	0.00240726	0.00079253	0.000204833	6.12584e-05	1.72289e-05	0	1.91432e-06
		0	0	1.92642e-06	2.11906e-05	9.34314e-05	0.000318823	0.00105857	0.0033982	0.00883312	0.020604	0.0409562	0.069916	0.103595	0.130893	0.141618	0.130744	0.102634	0.0686875	0.0393991	0.0198431	0.00875799	0.00327395	0.00121124	0.000398769	0.000103063	3.08227e-05	8.66889e-06	0	9.6321e-07
		0	0	8.31102e-07	9.14213e-06	4.03085e-05	0.000137547	0.000456691	0.00146606	0.00381081	0.00888906	0.0176694	0.0301634	0.0446932	0.0564705	0.0610973	0.0564061	0.0442789	0.0296334	0.0169977	0.00856077	0.0037784	0.00141246	0.000522556	0.000172038	4.4464e-05	1.32976e-05	3.73996e-06	0	4.15551e-07
		0	0	3.21324e-07	3.53456e-06	1.55842e-05	5.31791e-05	0.000176567	0.000566815	0.00147335	0.00343672	0.00683143	0.0116619	0.0172794	0.0218328	0.0236216	0.0218079	0.0171193	0.011457	0.00657172	0.0033098	0.00146082	0.00054609	0.000202032	6.65141e-05	1.71908e-05	5.14118e-06	1.44596e-06	0	1.60662e-07
		0	0	1.11402e-07	1.22542e-06	5.40297e-06	1.8437e-05	6.12151e-05	0.000196512	0.000510804	0.0011915	0.00236842	0.00404312	0.0059907	0.00756934	0.00818952	0.00756071	0.00593517	0.00397208	0.00227838	0.00114749	0.000506459	0.000189327	7.00437e-05	2.30601e-05	5.95998e-06	1.78242e-06	5.01307e-07	0	5.57008e-08
		0	0	3.73955e-08	4.1135e-07	1.81368e-06	6.18895e-06	2.05488e-05	6.59656e-05	0.000171468	0.000399963	0.000795037	0.0013572	0.00201097	0.00254089	0.00274907	0.00253799	0.00199233	0.00133335	0.000764812	0.000385192	0.000170009	6.35536e-05	2.35124e-05	7.74086e-06	2.00066e-06	5.98327e-07	1.6828e-07	0	1.86977e-08
		0	0	1.03415e-08	1.13756e-07	5.01561e-07	1.71151e-06	5.68263e-06	1.82423e-05	4.74182e-05	0.000110607	0.000219862	0.000375325	0.00055612	0.000702666	0.000760237	0.000701865	0.000550965	0.00036873	0.000211504	0.000106522	4.70149e-05	1.75753e-05	6.50219e-06	2.14068e-06	5.53268e-07	1.65463e-07	4.65366e-08	0	5.17073e-09
		0	0	2.86237e-09	3.14861e-08	1.38825e-07	4.73722e-07	1.57287e-06	5.04922e-06	1.31247e-05	3.06145e-05	6.08547e-05	0.000103885	0.000153926	0.000194488	0.000210423	0.000194266	0.000152499	0.000102059	5.85412e-05	2.94838e-05	1.3013e-05	4.86459e-06	1.79971e-06	5.9251e-07	1.53137e-07	4.57979e-08	1.28807e-08	0	1.43118e-09
		0	0	8.3101e-10	9.14111e-09	4.0304e-08	1.37532e-07	4.5664e-07	1.4659e-06	3.81039e-06	8.88807e-06	1.76675e-05	3.01601e-05	4.46882e-05	5.64642e-05	6.10905e-05	5.63998e-05	4.42739e-05	2.96301e-05	1.69958e-05	8.55982e-06	3.77798e-06	1.4123e-06	5.22498e-07	1.72019e-07	4.4459e-08	1.32962e-08	3.73955e-09	0	4.15505e-10
		0	0	0	0	0	0	0	0	0	0	0	0	0	0	0	0	0	0	0	0	0	0	0	0	0	0	0	0	0
		0	0	9.23345e-11	1.01568e-09	4.47822e-09	1.52814e-08	5.07378e-08	1.62878e-07	4.23377e-07	9.87563e-07	1.96305e-06	3.35112e-06	4.96535e-06	6.2738e-06	6.78783e-06	6.26665e-06	4.91933e-06	3.29223e-06	1.88842e-06	9.51091e-07	4.19776e-07	1.56922e-07	5.80553e-08	1.91132e-08	4.93989e-09	1.47735e-09	4.15505e-10	0	4.61672e-11

## Sheet: Figure 1c
Figure 1c
	Normalized displacement distribution in L-T axis for the blob on the left.	0	0	0	0	0	0	0	0	0	0	0	0	0	0	0	0	0	0	0	0	0	0	0	0	0	0	0	0	0
		0	0	0	0	0	0	0	0	0	0	0	0	0	0	0	0	0	0	0	0	0	0	0	0	0	0	0	0	0
		0	0	0	0	0	0	0	0	0	0	0	0	0	0	0	0	0	0	0	0	0	0	0	0	0	0	0	0	0
		0	0	0	0	0	0	0	0	0	0	0	0	0	0	0	0	0	0	0	0	0	0	0	0	0	0	0	0	0
		0	0	0	0	0	0	0	0	0	0	0	0	0	0	0	0	0	0	0	0	0	0	0	0	0	0	0	0	0
		0	2.45614e-06	1.22807e-05	6.38596e-05	0.000270175	0.000898947	0.0030886	0.00524017	0	0	0	0	0	0	0	0	0	0	0	0	0	0	0	0	0	0	0	0	0
		0	2.45614e-06	1.22807e-05	6.38596e-05	0.000270175	0.000898947	0.0030886	0.00524017	0	0	0	0	0	0	0	0	0	0	0	0	0	0	0	0	0	0	0	0	0
		0	1.55556e-05	7.77778e-05	0.000404444	0.00171111	0.00569333	0.0195611	0.0331878	0	0	0	0	0	0	0	0	0	0	0	0	0	0	0	0	0	0	0	0	0
		0	4.42105e-05	0.000221053	0.00114947	0.00486316	0.0161811	0.0555947	0.0943231	0	0	0	0	0	0	0	0	0	0	0	0	0	0	0	0	0	0	0	0	0
		0	7.94152e-05	0.000397076	0.0020648	0.00873567	0.029066	0.0998646	0.169432	0	0	0	0	0	0	0	0	0	0	0	0	0	0	0	0	0	0	0	0	0
		0	0.000167836	0.000839181	0.00436374	0.018462	0.0614281	0.211054	0.358079	0	0	0	0	0	0	0	0	0	0	0	0	0	0	0	0	0	0	0	0	0
		0	0.000259532	0.00129766	0.00674784	0.0285485	0.0949888	0.326362	0.553712	0	0	0	0	0	0	0	0	0	0	0	0	0	0	0	0	0	0	0	0	0
		0	0.000373333	0.00186667	0.00970667	0.0410667	0.13664	0.469467	0.796507	0	0	0	0	0	0	0	0	0	0	0	0	0	0	0	0	0	0	0	0	0
		0	0.000440877	0.00220439	0.0114628	0.0484965	0.161361	0.554403	0.940611	0	0	0	0	0	0	0	0	0	0	0	0	0	0	0	0	0	0	0	0	0
		0	0.000468713	0.00234357	0.0121865	0.0515585	0.171549	0.589407	1	0	0	0	0	0	0	0	0	0	0	0	0	0	0	0	0	0	0	0	0	0
		0	0.000438012	0.00219006	0.0113883	0.0481813	0.160312	0.5508	0.934498	0	0	0	0	0	0	0	0	0	0	0	0	0	0	0	0	0	0	0	0	0
		0	0.000365965	0.00182982	0.00951509	0.0402561	0.133943	0.460201	0.780786	0	0	0	0	0	0	0	0	0	0	0	0	0	0	0	0	0	0	0	0	0
		0	0.000250526	0.00125263	0.00651368	0.0275579	0.0916926	0.315037	0.534498	0	0	0	0	0	0	0	0	0	0	0	0	0	0	0	0	0	0	0	0	0
		0	0.000147368	0.000736842	0.00383158	0.0162105	0.0539368	0.185316	0.31441	0	0	0	0	0	0	0	0	0	0	0	0	0	0	0	0	0	0	0	0	0
		0	7.53216e-05	0.000376608	0.00195836	0.00828538	0.0275677	0.0947169	0.160699	0	0	0	0	0	0	0	0	0	0	0	0	0	0	0	0	0	0	0	0	0
		0	3.92982e-05	0.000196491	0.00102175	0.00432281	0.0143832	0.0494175	0.0838428	0	0	0	0	0	0	0	0	0	0	0	0	0	0	0	0	0	0	0	0	0
		0	1.39181e-05	6.95906e-05	0.000361871	0.00153099	0.00509403	0.017502	0.0296943	0	0	0	0	0	0	0	0	0	0	0	0	0	0	0	0	0	0	0	0	0
		0	5.73099e-06	2.8655e-05	0.000149006	0.000630409	0.00209754	0.00720672	0.0122271	0	0	0	0	0	0	0	0	0	0	0	0	0	0	0	0	0	0	0	0	0
		0	2.45614e-06	1.22807e-05	6.38596e-05	0.000270175	0.000898947	0.0030886	0.00524017	0	0	0	0	0	0	0	0	0	0	0	0	0	0	0	0	0	0	0	0	0
		0	0	0	0	0	0	0	0	0	0	0	0	0	0	0	0	0	0	0	0	0	0	0	0	0	0	0	0	0
		0	0	0	0	0	0	0	0	0	0	0	0	0	0	0	0	0	0	0	0	0	0	0	0	0	0	0	0	0
		0	0	0	0	0	0	0	0	0	0	0	0	0	0	0	0	0	0	0	0	0	0	0	0	0	0	0	0	0
		0	0	0	0	0	0	0	0	0	0	0	0	0	0	0	0	0	0	0	0	0	0	0	0	0	0	0	0	0
		0	0	0	0	0	0	0	0	0	0	0	0	0	0	0	0	0	0	0	0	0	0	0	0	0	0	0	0	0
	Normalized displacement distribution in L-T axis for the blob on the left.	0	0	0	0	0	0	0	0	0	0	0	0	0	0	0	0	0	0	0	0	0	0	0	0	0	0	0	0	0
		0	0	0	0	0	0	0	0	0	0	0	0	0	0	0	0	0	0	0	0	0	0	0	0	0	0	0	0	0
		0	0	0	0	0	0	0	0	0	0	0	0	0	0	0	0	0	0	0	0	0	0	0	0	0	0	0	0	0
		0	0	0	0	0	0	0	0	0	0	0	0	0	0	0	0	0	0	0	0	0	0	0	0	0	0	0	0	0
		0	0	0	0	0	0	0	0	0	0	0	0	0	0	0	0	0	0	0	0	0	0	0	0	0	0	0	0	0
		0	0	0	0	5.84682e-06	2.33873e-05	4.09278e-05	0.000122783	0.000204639	0.000526214	0.000806862	0.00113428	0.00160349	0.0016488	0.00157718	0.00139447	0.00104512	0.000591991	0.000388814	0.000166635	7.60087e-05	2.63107e-05	8.77024e-06	8.77024e-06	0	0	0	0	0
		0	0	0	0	4.09278e-05	0.000163711	0.000286494	0.000859483	0.00143247	0.0036835	0.00564803	0.00793999	0.0112244	0.0115416	0.0110403	0.00976127	0.00731584	0.00414394	0.0027217	0.00116644	0.000532061	0.000184175	6.13917e-05	6.13917e-05	0	0	0	0	0
		0	0	0	0	0.000116936	0.000467746	0.000818555	0.00245567	0.00409278	0.0105243	0.0161372	0.0226857	0.0320698	0.0329761	0.0315436	0.0278894	0.0209024	0.0118398	0.00777628	0.00333269	0.00152017	0.000526214	0.000175405	0.000175405	0	0	0	0	0
		0	0	0	0	0.000268954	0.00107582	0.00188268	0.00564803	0.00941339	0.0242059	0.0371156	0.0521771	0.0737606	0.075845	0.0725503	0.0641455	0.0480755	0.0272316	0.0178854	0.00766519	0.0034964	0.00121029	0.000403431	0.000403431	0	0	0	0	0
		0	0	0	0	0.000555448	0.00222179	0.00388814	0.0116644	0.0194407	0.0499904	0.0766519	0.107757	0.152332	0.156636	0.149832	0.132474	0.0992864	0.0562391	0.0369373	0.0158303	0.00722083	0.00249952	0.000833173	0.000833173	0	0	0	0	0
		0	0	0	0	0.00102319	0.00409278	0.00716236	0.0214871	0.0358118	0.0920875	0.141201	0.1985	0.280611	0.288541	0.276007	0.244032	0.182896	0.103598	0.0680424	0.029161	0.0133015	0.00460437	0.00153479	0.00153479	0	0	0	0	0
		0	0	0	0	0.00177743	0.00710974	0.012442	0.0373261	0.0622102	0.159969	0.245286	0.344822	0.487461	0.501237	0.479463	0.423918	0.317716	0.179965	0.118199	0.0506569	0.0231067	0.00799846	0.00266615	0.00266615	0	0	0	0	0
		0	0	0	0	0.00217502	0.00870008	0.0152251	0.0456754	0.0761257	0.195752	0.300153	0.421954	0.596499	0.613355	0.586711	0.518742	0.388785	0.220221	0.144639	0.061988	0.0282752	0.00978758	0.00326253	0.00326253	0	0	0	0	0
		0	0	0	0	0.00337069	0.0134828	0.0235949	0.0707846	0.117974	0.303363	0.465156	0.653915	0.924413	0.950536	0.909245	0.803911	0.602512	0.341283	0.224151	0.0960648	0.043819	0.0151681	0.00505604	0.00505604	0	0	0	0	0
		0	0	0	0	0.0035461	0.0141844	0.0248227	0.0744681	0.124113	0.319149	0.489362	0.687943	0.972518	1	0.95656	0.845745	0.633865	0.359043	0.235816	0.101064	0.0460993	0.0159574	0.00531915	0.00531915	0	0	0	0	0
		0	0	0	0	0.00325668	0.0130267	0.0227968	0.0683903	0.113984	0.293101	0.449422	0.631796	0.893145	0.918384	0.87849	0.776719	0.582132	0.329739	0.216569	0.0928154	0.0423369	0.0146551	0.00488502	0.00488502	0	0	0	0	0
		0	0	0	0	0.0028094	0.0112376	0.0196658	0.0589974	0.098329	0.252846	0.387697	0.545023	0.770478	0.792251	0.757835	0.670042	0.50218	0.284452	0.186825	0.0800679	0.0365222	0.0126423	0.0042141	0.0042141	0	0	0	0	0
		0	0	0	0	0.00178621	0.00714482	0.0125034	0.0375103	0.0625172	0.160758	0.246496	0.346524	0.489867	0.50371	0.481829	0.42601	0.319284	0.180853	0.118783	0.0509068	0.0232207	0.00803792	0.00267931	0.00267931	0	0	0	0	0
		0	0	0	0	0.00112259	0.00449036	0.00785813	0.0235744	0.0392907	0.101033	0.154917	0.217783	0.30787	0.31657	0.302819	0.267738	0.200663	0.113662	0.0746523	0.0319938	0.0145937	0.00505166	0.00168389	0.00168389	0	0	0	0	0
		0	0	0	0	0.000578836	0.00231534	0.00405185	0.0121555	0.0202592	0.0520952	0.0798793	0.112294	0.158746	0.163232	0.156141	0.138052	0.103467	0.0586071	0.0384926	0.0164968	0.00752486	0.00260476	0.000868253	0.000868253	0	0	0	0	0
		0	0	0	0	0.000268954	0.00107582	0.00188268	0.00564803	0.00941339	0.0242059	0.0371156	0.0521771	0.0737606	0.075845	0.0725503	0.0641455	0.0480755	0.0272316	0.0178854	0.00766519	0.0034964	0.00121029	0.000403431	0.000403431	0	0	0	0	0
		0	0	0	0	4.09278e-05	0.000163711	0.000286494	0.000859483	0.00143247	0.0036835	0.00564803	0.00793999	0.0112244	0.0115416	0.0110403	0.00976127	0.00731584	0.00414394	0.0027217	0.00116644	0.000532061	0.000184175	6.13917e-05	6.13917e-05	0	0	0	0	0
		0	0	0	0	2.92341e-05	0.000116936	0.000204639	0.000613917	0.00102319	0.00263107	0.00403431	0.00567142	0.00801746	0.00824402	0.00788591	0.00697234	0.0052256	0.00295996	0.00194407	0.000833173	0.000380044	0.000131554	4.38512e-05	4.38512e-05	0	0	0	0	0
		0	0	0	0	2.33873e-05	9.35492e-05	0.000163711	0.000491133	0.000818555	0.00210486	0.00322745	0.00453714	0.00641397	0.00659522	0.00630872	0.00557787	0.00418048	0.00236796	0.00155526	0.000666538	0.000304035	0.000105243	3.50809e-05	3.50809e-05	0	0	0	0	0
		0	0	0	0	5.84682e-06	2.33873e-05	4.09278e-05	0.000122783	0.000204639	0.000526214	0.000806862	0.00113428	0.00160349	0.0016488	0.00157718	0.00139447	0.00104512	0.000591991	0.000388814	0.000166635	7.60087e-05	2.63107e-05	8.77024e-06	8.77024e-06	0	0	0	0	0
		0	0	0	0	0	0	0	0	0	0	0	0	0	0	0	0	0	0	0	0	0	0	0	0	0	0	0	0	0
		0	0	0	0	0	0	0	0	0	0	0	0	0	0	0	0	0	0	0	0	0	0	0	0	0	0	0	0	0
		0	0	0	0	0	0	0	0	0	0	0	0	0	0	0	0	0	0	0	0	0	0	0	0	0	0	0	0	0
		0	0	0	0	0	0	0	0	0	0	0	0	0	0	0	0	0	0	0	0	0	0	0	0	0	0	0	0	0

## Sheet: Figure 1d
Figure 1d
	Normalized displacement distribution in L-T axis for the blob on the left.	0	0	0	0	0	0	0	0	0	0	0	0	0	0	0	0	0	0	0	0	0	0	0	0	0	0	0	0	0
		0	0	0	0	0	0	0	0	0	0	0	0	0	0	0	0	0	0	0	0	0	0	0	0	0	0	0	0	0
		0	0	0	0	0	0	0	0	0	0	0	0	0	0	0	0	0	0	0	0	0	0	0	0	0	0	0	0	0
		0	0	0	0	0	0	0	0	0	0	0	0	0	0	0	0	0	0	0	0	0	0	0	0	0	0	0	0	0
		0	0	0	0	0	0	0	0	0	0	0	0	0	0	0	0	0	0	0	0	0	0	0	0	0	0	0	0	0
		0	0	0	0	0	0	0	0	0	0	0	0	0	0	0	0	0	0	0	0	0	0	0	0	0	0	0	0	0
		0	0	0	0	0	0	0	0	0	0	0	0	0	0	0	0	0	0	0	0	0	0	0	0	0	0	0	0	0
		0	0	0	0	0	0	0	0	0	0	0	0	0	0	0	0	0	0	0	0	0	0	0	0	0	0	0	0	0
		0	0	0	0	0	0	0	0	0	0	0	0	0	0	0	0	0	0	0	0	0	0	0	0	0	0	0	0	0
		0	0	0	0	0	0	0	0	0	0	0	0	0	0	0	0	0	0	0	0	0	0	0	0	0	0	0	0	0
		0	0	0	0	0	0	0	0	0	0	0	0	0	0	0	0	0	0	0	0	0	0	0	0	0	0	0	0	0
		0	0	0	0	0	0	0	0	0	0	0	0	0	0	0	0	0	0	0	0	0	0	0	0	0	0	0	0	0
		0	0	0	0	0	0	0	0	0	0	0	0	0	0	0	0	0	0	0	0	0	0	0	0	0	0	0	0	0
		0	0	0	0	0	0	0	0	0	0	0	0	0	0	0	0	0	0	0	0	0	0	0	0	0	0	0	0	0
		0	0	0	0	0	0	0	0	0	0	0	0	0	0	0	0	0	0	0	0	0	0	0	0	0	0	0	0	0
		0	0	0	0	0	0	0	0	0	0	0	0	0	0	0	0	0	0	0	0	0	0	0	0	0	0	0	0	0
		0	0	0	0	0	0	0	0	0	0	0	0	0	0	0	0	0	0	0	0	0	0	0	0	0	0	0	0	0
		0	0	0	0	0	0	0	0	0	0	0	0	0	0	0	0	0	0	0	0	0	0	0	0	0	0	0	0	0
		0	0	0	0	0	0	0	0	0	0	0	0	0	0	0	0	0	0	0	0	0	0	0	0	0	0	0	0	0
		0	0	0	0	0	0	0	0	0	0	0	0	0	0	0	0	0	0	0	0	0	0	0	0	0	0	0	0	0
		0	0	0	0	0.00115075	0	0.00345224	0.013809	0.0414269	0.109321	0.228999	0.367089	0.686997	0.821634	1	0.865362	0.622555	0.426928	0.225547	0.10702	0.0333717	0.0103567	0.0023015	0.00115075	0.00115075	0	0	0	0
		0	0	0	0	0.000955826	0	0.00286748	0.0114699	0.0344098	0.0908035	0.190209	0.304909	0.570628	0.68246	0.830613	0.718781	0.517102	0.354612	0.187342	0.0888919	0.027719	0.00860244	0.00191165	0.000955826	0.000955826	0	0	0	0
		0	0	0	0	0.000271063	0	0.000813188	0.00325275	0.00975826	0.025751	0.0539415	0.086469	0.161825	0.193539	0.235554	0.203839	0.146645	0.100564	0.0531283	0.0252088	0.00786082	0.00243957	0.000542126	0.000271063	0.000271063	0	0	0	0
		0	0	0	0	6.49739e-05	0	0.000194922	0.000779686	0.00233906	0.00617252	0.0129298	0.0207267	0.0387894	0.0463913	0.0564623	0.0488603	0.0351509	0.0241053	0.0127349	0.00604257	0.00188424	0.000584765	0.000129948	6.49739e-05	6.49739e-05	0	0	0	0
		0	0	0	0	1.1675e-05	0	3.5025e-05	0.0001401	0.0004203	0.00110912	0.00232332	0.00372432	0.00696997	0.00833594	0.0101456	0.00877959	0.00631617	0.00433142	0.0022883	0.00108577	0.000338575	0.000105075	2.335e-05	1.1675e-05	1.1675e-05	0	0	0	0
		0	0	0	0	2.03043e-06	0	6.0913e-06	2.43652e-05	7.30956e-05	0.000192891	0.000404056	0.000647708	0.00121217	0.00144973	0.00176445	0.00152689	0.00109846	0.000753291	0.000397965	0.00018883	5.88826e-05	1.82739e-05	4.06087e-06	2.03043e-06	2.03043e-06	0	0	0	0
		0	0	0	0	0	0	0	0	0	0	0	0	0	0	0	0	0	0	0	0	0	0	0	0	0	0	0	0	0
		0	0	0	0	5.07608e-07	0	1.52282e-06	6.0913e-06	1.82739e-05	4.82228e-05	0.000101014	0.000161927	0.000303042	0.000362432	0.000441112	0.000381721	0.000274616	0.000188323	9.94912e-05	4.72076e-05	1.47206e-05	4.56847e-06	1.01522e-06	5.07608e-07	5.07608e-07	0	0	0	0
		0	0	0	0	0	0	0	0	0	0	0	0	0	0	0	0	0	0	0	0	0	0	0	0	0	0	0	0	0
	Normalized displacement distribution in L-T axis for the blob on the right.	0	0	0	0	0	0	0	0	0	0	0	0	0	0	0	0	0	0	0	0	0	0	0	0	0	0	0	0	0
		0	0	0	0	0	0	0	0	0	0	0	0	0	0	0	0	0	0	0	0	0	0	0	0	0	0	0	0	0
		0	0	0	0	0	0	0	0	0	0	0	0	0	0	0	0	0	0	0	0	0	0	0	0	0	0	0	0	0
		0	0	0	0	0	0	0	0	0	0	0	0	0	0	0	0	0	0	0	0	0	0	0	0	0	0	0	0	0
		0	0	0	0	0	0	0	0	0	0	0	0	0	0	0	0	0	0	0	0	0	0	0	0	0	0	0	0	0
		0	0	0	0	0	3.10721e-06	1.86433e-05	6.21442e-05	0.000127396	0.00032315	0.000708444	0.00131435	0.0018084	0.0024112	0.00243605	0.00235837	0.00152564	0.00106888	0.000518904	0.000236148	8.38947e-05	1.86433e-05	9.32163e-06	3.10721e-06	3.10721e-06	0	0	0	0
		0	0	0	0	0	1.24288e-05	7.45731e-05	0.000248577	0.000509583	0.0012926	0.00283378	0.0052574	0.00723359	0.00964478	0.00974421	0.00943349	0.00610256	0.00427552	0.00207562	0.000944592	0.000335579	7.45731e-05	3.72865e-05	1.24288e-05	1.24288e-05	0	0	0	0
		0	0	0	0	0	2.17505e-05	0.000130503	0.00043501	0.00089177	0.00226205	0.00495911	0.00920045	0.0126588	0.0168784	0.0170524	0.0165086	0.0106795	0.00748216	0.00363233	0.00165304	0.000587263	0.000130503	6.52514e-05	2.17505e-05	2.17505e-05	0	0	0	0
		0	0	0	0	0	6.36978e-05	0.000382187	0.00127396	0.00261161	0.00662457	0.0145231	0.0269442	0.0370721	0.0494295	0.0499391	0.0483467	0.0312756	0.0219121	0.0106375	0.00484104	0.00171984	0.000382187	0.000191093	6.36978e-05	6.36978e-05	0	0	0	0
		0	0	0	0	0	0.000164682	0.000988093	0.00329364	0.00675197	0.0171269	0.0375475	0.0696606	0.095845	0.127793	0.129111	0.124994	0.080859	0.0566507	0.0275019	0.0125158	0.00444642	0.000988093	0.000494047	0.000164682	0.000164682	0	0	0	0
		0	0	0	0	0	0.000393062	0.00235837	0.00786124	0.0161156	0.0408785	0.0896182	0.166265	0.228762	0.305016	0.308161	0.298334	0.192994	0.135213	0.0656414	0.0298727	0.0106127	0.00235837	0.00117919	0.000393062	0.000393062	0	0	0	0
		0	0	0	0	0	0.000697569	0.00418541	0.0139514	0.0286003	0.0725472	0.159046	0.295072	0.405985	0.541313	0.546894	0.529455	0.342506	0.239964	0.116494	0.0530152	0.0188344	0.00418541	0.00209271	0.000697569	0.000697569	0	0	0	0
		0	0	0	0	0	0.00103159	0.00618956	0.0206319	0.0422954	0.107286	0.235203	0.436364	0.600388	0.800517	0.80877	0.78298	0.506513	0.354868	0.172276	0.0784012	0.027853	0.00618956	0.00309478	0.00103159	0.00103159	0	0	0	0
		0	0	0	0	0	0.00127551	0.00765306	0.0255102	0.0522959	0.132653	0.290816	0.539541	0.742347	0.989796	1	0.968112	0.626276	0.438776	0.21301	0.0969388	0.0344388	0.00765306	0.00382653	0.00127551	0.00127551	0	0	0	0
		0	0	0	0	0	0.00122735	0.00736409	0.024547	0.0503213	0.127644	0.279835	0.519168	0.714317	0.952422	0.962241	0.931557	0.602628	0.422208	0.204967	0.0932785	0.0331384	0.00736409	0.00368205	0.00122735	0.00122735	0	0	0	0
		0	0	0	0	0	0.00113258	0.00679547	0.0226516	0.0464357	0.117788	0.258228	0.479081	0.659161	0.878881	0.887942	0.859627	0.556096	0.389607	0.189141	0.086076	0.0305796	0.00679547	0.00339774	0.00113258	0.00113258	0	0	0	0
		0	0	0	0	0	0.000737963	0.00442778	0.0147593	0.0302565	0.0767481	0.168255	0.312158	0.429494	0.572659	0.578563	0.560114	0.36234	0.253859	0.12324	0.0560852	0.019925	0.00442778	0.00221389	0.000737963	0.000737963	0	0	0	0
		0	0	0	0	0	0.000410152	0.00246091	0.00820304	0.0168162	0.0426558	0.0935146	0.173494	0.238708	0.318278	0.321559	0.311305	0.201385	0.141092	0.0684954	0.0311715	0.0110741	0.00246091	0.00123046	0.000410152	0.000410152	0	0	0	0
		0	0	0	0	0	0.000225273	0.00135164	0.00450546	0.00923619	0.0234284	0.0513622	0.0952904	0.131109	0.174812	0.176614	0.170982	0.110609	0.0774938	0.0376206	0.0171207	0.00608237	0.00135164	0.000675818	0.000225273	0.000225273	0	0	0	0
		0	0	0	0	0	6.52514e-05	0.000391509	0.00130503	0.00267531	0.00678615	0.0148773	0.0276014	0.0379763	0.0506351	0.0511571	0.0495258	0.0320385	0.0224465	0.010897	0.00495911	0.00176179	0.000391509	0.000195754	6.52514e-05	6.52514e-05	0	0	0	0
		0	0	0	0	0	3.41793e-05	0.000205076	0.000683586	0.00140135	0.00355465	0.00779289	0.0144579	0.0198924	0.0265232	0.0267966	0.0259421	0.016782	0.0117577	0.00570795	0.00259763	0.000922842	0.000205076	0.000102538	3.41793e-05	3.41793e-05	0	0	0	0
		0	0	0	0	0	1.39825e-05	8.38947e-05	0.000279649	0.00057328	0.00145417	0.003188	0.00591458	0.00813779	0.0108504	0.0109622	0.0106127	0.00686538	0.00480996	0.00233507	0.00106267	0.000377526	8.38947e-05	4.19474e-05	1.39825e-05	1.39825e-05	0	0	0	0
		0	0	0	0	0	7.76803e-06	4.66082e-05	0.000155361	0.000318489	0.000807875	0.00177111	0.00328588	0.00452099	0.00602799	0.00609013	0.00589593	0.0038141	0.0026722	0.00129726	0.00059037	0.000209737	4.66082e-05	2.33041e-05	7.76803e-06	7.76803e-06	0	0	0	0
		0	0	0	0	0	0	0	0	0	0	0	0	0	0	0	0	0	0	0	0	0	0	0	0	0	0	0	0	0
		0	0	0	0	0	1.55361e-06	9.32163e-06	3.10721e-05	6.36978e-05	0.000161575	0.000354222	0.000657175	0.000904198	0.0012056	0.00121803	0.00117919	0.00076282	0.00053444	0.000259452	0.000118074	4.19474e-05	9.32163e-06	4.66082e-06	1.55361e-06	1.55361e-06	0	0	0	0
		0	0	0	0	0	0	0	0	0	0	0	0	0	0	0	0	0	0	0	0	0	0	0	0	0	0	0	0	0
		0	0	0	0	0	0	0	0	0	0	0	0	0	0	0	0	0	0	0	0	0	0	0	0	0	0	0	0	0
		0	0	0	0	0	0	0	0	0	0	0	0	0	0	0	0	0	0	0	0	0	0	0	0	0	0	0	0	0
		0	0	0	0	0	0	0	0	0	0	0	0	0	0	0	0	0	0	0	0	0	0	0	0	0	0	0	0	0

## Sheet: Figure 1e
Figure 1e
	Normalized displacement distribution in L-T axis for the blob on the left.	0	0	0	0	0	0	0	0	0	0	0	0	0	0	0	0	0	0	0	0	0	0	0	0	0	0	0	0	0
		0	0	0	0	0	0	0	0	0	0	0	0	0	0	0	0	0	0	0	0	0	0	0	0	0	0	0	0	0
		0	0	0	0	0	0	0	0	0	0	0	0	0	0	0	0	0	0	0	0	0	0	0	0	0	0	0	0	0
		0	0	0	0	0	0	0	0	0	0	0	0	0	0	0	0	0	0	0	0	0	0	0	0	0	0	0	0	0
		0	0	0	0	0	0	0	0	0	0	0	0	0	0	0	0	0	0	0	0	0	0	0	0	0	0	0	0	0
		0	0	0	0	0	0	0	0	0	0	0	0	0	0	0	0	0	0	0	0	0	0	0	0	0	0	0	0	0
		0	0	0	0	0	0	0	0	0	0	0	0	0	0	0	0	0	0	0	0	0	0	0	0	0	0	0	0	0
		0	0	0	0	0	0	0	0	0	0	0	0	0	0	0	0	0	0	0	0	0	0	0	0	0	0	0	0	0
		0	0	0	0	0	0	0	0	0	0	0	0	0	0	0	0	0	0	0	0	0	0	0	0	0	0	0	0	0
		0	0	0	0	0	0	0	0	0	0	0	0	0	0	0	0	0	0	0	0	0	0	0	0	0	0	0	0	0
		0	0	0	0	0	0	0	0	0	0	0	0	0	0	0	0	0	0	0	0	0	0	0	0	0	0	0	0	0
		0	0	0	0	0	0	0	0	0	0	0	0	0	0	0	0	0	0	0	0	0	0	0	0	0	0	0	0	0
		0	0	0	0	0	0	0	0	0	0	0	0	0	0	0	0	0	0	0	0	0	0	0	0	0	0	0	0	0
		0	0	0	0	0	0	0	0	0	0	0	0	0	0	0	0	0	0	0	0	0	0	0	0	0	0	0	0	0
		0	0	0	0	0	0	0	0	0	0	0	0	0	0	0	0	0	0	0	0	0	0	0	0	0	0	0	0	0
		0	0	0	0	0	0	0	0	0	0	0	0	0	0	0	0	0	0	0	0	0	0	0	0	0	0	0	0	0
		0	0	0	0	0	0	0	0	0	0	0	0	0	0	0	0	0	0	0	0	0	0	0	0	0	0	0	0	0
		0	0	0	0	0	0	0	0	0	0	0	0	0	0	0	0	0	0	0	0	0	0	0	0	0	0	0	0	0
		0	0	0	0	0	0	0	0	0	0	0	0	0	0	0	0	0	0	0	0	0	0	0	0	0	0	0	0	0
		0	0	0	0	0	0	0	0	0	0	0	0	0	0	0	0	0	0	0	0	0	0	0	0	0	0	0	0	0
		0	0	0	0	0	0	0.00033063	0.00198378	0.00462881	0.0110761	0.0229788	0.0387663	0.056703	0.079847	0.0864596	0.0768714	0.0583561	0.0348814	0.0247972	0.00826574	0.00628196	0.00148783	0.00033063	0	0	0	0	0	0
		0	0	0	0	0	0	0.00382409	0.0229446	0.0535373	0.128107	0.265774	0.448375	0.655832	0.923518	1	0.889101	0.674952	0.403442	0.286807	0.0956023	0.0726577	0.0172084	0.00382409	0	0	0	0	0	0
		0	0	0	0	0	0	0.00128071	0.00768429	0.01793	0.0429039	0.0890097	0.150164	0.219643	0.309293	0.334907	0.297766	0.226046	0.135115	0.0960536	0.0320179	0.0243336	0.00576322	0.00128071	0	0	0	0	0	0
		0	0	0	0	0	0	0.000378134	0.0022688	0.00529387	0.0126675	0.0262803	0.0443362	0.0648499	0.0913193	0.098882	0.0879161	0.0667406	0.0398931	0.02836	0.00945334	0.00718454	0.0017016	0.000378134	0	0	0	0	0	0
		0	0	0	0	0	0	6.84061e-05	0.000410437	0.000957686	0.0022916	0.00475422	0.00802062	0.0117316	0.0165201	0.0178882	0.0159044	0.0120737	0.00721685	0.00513046	0.00171015	0.00129972	0.000307828	6.84061e-05	0	0	0	0	0	0
		0	0	0	0	0	0	2.2802e-05	0.000136812	0.000319229	0.000763868	0.00158474	0.00267354	0.00391055	0.00550669	0.00596273	0.00530147	0.00402456	0.00240562	0.00171015	0.000570051	0.000433239	0.000102609	2.2802e-05	0	0	0	0	0	0
		0	0	0	0	0	0	3.80034e-06	2.2802e-05	5.32048e-05	0.000127311	0.000264124	0.00044559	0.000651758	0.000917782	0.000993789	0.000883579	0.00067076	0.000400936	0.000285025	9.50085e-05	7.22065e-05	1.71015e-05	3.80034e-06	0	0	0	0	0	0
		0	0	0	0	0	0	0	0	0	0	0	0	0	0	0	0	0	0	0	0	0	0	0	0	0	0	0	0	0
		0	0	0	0	0	0	0	0	0	0	0	0	0	0	0	0	0	0	0	0	0	0	0	0	0	0	0	0	0
	Normalized displacement distribution in L-T axis for the blob on the right.	0	0	0	0	0	0	0	0	0	0	0	0	0	0	0	0	0	0	0	0	0	0	0	0	0	0	0	0	0
		0	0	0	0	0	0	0	0	0	0	0	0	0	0	0	0	0	0	0	0	0	0	0	0	0	0	0	0	0
		0	0	0	0	0	0	0	0	0	0	0	0	0	0	0	0	0	0	0	0	0	0	0	0	0	0	0	0	0
		0	0	0	0	0	0	0	0	0	0	0	0	0	0	0	0	0	0	0	0	0	0	0	0	0	0	0	0	0
		0	0	0	0	0	0	0	0	0	0	0	0	0	0	0	0	0	0	0	0	0	0	0	0	0	0	0	0	0
		0	0	0	0	0	0	0	0	0	0	0	0	0	0	0	0	0	0	0	0	0	0	0	0	0	0	0	0	0
		0	0	0	0	1.37688e-05	0	8.26131e-05	0.000206533	0.000743517	0.00152834	0.00266427	0.00488794	0.00627859	0.0069808	0.00669166	0.00490171	0.00346975	0.00214794	0.00137688	0.000578291	0.000206533	5.50754e-05	0	0	0	0	0	0	0
		0	0	0	0	4.81909e-05	0	0.000289146	0.000722864	0.00260231	0.0053492	0.00932495	0.0171078	0.0219751	0.0244328	0.0234208	0.017156	0.0121441	0.00751779	0.00481909	0.00202402	0.000722864	0.000192764	0	0	0	0	0	0	0
		0	0	0	0	8.94975e-05	0	0.000536985	0.00134246	0.00483286	0.00993422	0.0173178	0.0317716	0.0408108	0.0453752	0.0434958	0.0318611	0.0225534	0.0139616	0.00894975	0.00375889	0.00134246	0.00035799	0	0	0	0	0	0	0
		0	0	0	0	0.000194485	0	0.00116691	0.00291727	0.0105022	0.0215878	0.0376328	0.0690421	0.0886851	0.0986038	0.0945197	0.0692366	0.0490102	0.0303396	0.0194485	0.00816837	0.00291727	0.00077794	0	0	0	0	0	0	0
		0	0	0	0	0.000402739	0	0.00241643	0.00604108	0.0217479	0.044704	0.0779299	0.142972	0.183649	0.204188	0.195731	0.143375	0.10149	0.0628272	0.0402739	0.016915	0.00604108	0.00161095	0	0	0	0	0	0	0
		0	0	0	0	0.000619598	0	0.00371759	0.00929397	0.0334583	0.0687754	0.119892	0.219957	0.282537	0.314136	0.301125	0.220577	0.156139	0.0966573	0.0619598	0.0260231	0.00929397	0.00247839	0	0	0	0	0	0	0
		0	0	0	0	0.00113249	0	0.00679492	0.0169873	0.0611543	0.125706	0.219136	0.402033	0.516414	0.574171	0.550389	0.403165	0.285387	0.176668	0.113249	0.0475645	0.0169873	0.00452995	0	0	0	0	0	0	0
		0	0	0	0	0.00171078	0	0.0102647	0.0256617	0.092382	0.189896	0.331036	0.607326	0.780115	0.867365	0.831438	0.609037	0.431116	0.266881	0.171078	0.0718527	0.0256617	0.00684311	0	0	0	0	0	0	0
		0	0	0	0	0.00197239	0	0.0118343	0.0295858	0.106509	0.218935	0.381657	0.700197	0.899408	1	0.95858	0.70217	0.497041	0.307692	0.197239	0.0828402	0.0295858	0.00788955	0	0	0	0	0	0	0
		0	0	0	0	0.00192764	0	0.0115658	0.0289146	0.104092	0.213968	0.372998	0.684311	0.879003	0.977312	0.936832	0.686239	0.485765	0.300712	0.192764	0.0809608	0.0289146	0.00771055	0	0	0	0	0	0	0
		0	0	0	0	0.00120133	0	0.00720799	0.01802	0.0648719	0.133348	0.232458	0.426473	0.547807	0.609075	0.583847	0.427674	0.302736	0.187408	0.120133	0.0504559	0.01802	0.00480533	0	0	0	0	0	0	0
		0	0	0	0	0.000753844	0	0.00452306	0.0113077	0.0407076	0.0836767	0.145869	0.267615	0.343753	0.382199	0.366368	0.268368	0.189969	0.1176	0.0753844	0.0316615	0.0113077	0.00301538	0	0	0	0	0	0	0
		0	0	0	0	0.000395854	0	0.00237513	0.00593781	0.0213761	0.0439398	0.0765978	0.140528	0.18051	0.200698	0.192385	0.140924	0.0997553	0.0617533	0.0395854	0.0166259	0.00593781	0.00158342	0	0	0	0	0	0	0
		0	0	0	0	0.000165226	0	0.000991357	0.00247839	0.00892221	0.0183401	0.0319713	0.0586553	0.0753431	0.0837696	0.0802999	0.0588205	0.041637	0.0257753	0.0165226	0.0069395	0.00247839	0.000660904	0	0	0	0	0	0	0
		0	0	0	0	6.19598e-05	0	0.000371759	0.000929397	0.00334583	0.00687754	0.0119892	0.0219957	0.0282537	0.0314136	0.0301125	0.0220577	0.0156139	0.00966573	0.00619598	0.00260231	0.000929397	0.000247839	0	0	0	0	0	0	0
		0	0	0	0	3.44221e-06	0	2.06533e-05	5.16332e-05	0.000185879	0.000382085	0.000666068	0.00122198	0.00156965	0.0017452	0.00167291	0.00122543	0.000867437	0.000536985	0.000344221	0.000144573	5.16332e-05	1.37688e-05	0	0	0	0	0	0	0
		0	0	0	0	6.88442e-06	0	4.13065e-05	0.000103266	0.000371759	0.000764171	0.00133214	0.00244397	0.0031393	0.0034904	0.00334583	0.00245085	0.00173487	0.00107397	0.000688442	0.000289146	0.000103266	2.75377e-05	0	0	0	0	0	0	0
		0	0	0	0	0	0	0	0	0	0	0	0	0	0	0	0	0	0	0	0	0	0	0	0	0	0	0	0	0
		0	0	0	0	3.44221e-06	0	2.06533e-05	5.16332e-05	0.000185879	0.000382085	0.000666068	0.00122198	0.00156965	0.0017452	0.00167291	0.00122543	0.000867437	0.000536985	0.000344221	0.000144573	5.16332e-05	1.37688e-05	0	0	0	0	0	0	0
		0	0	0	0	0	0	0	0	0	0	0	0	0	0	0	0	0	0	0	0	0	0	0	0	0	0	0	0	0
		0	0	0	0	0	0	0	0	0	0	0	0	0	0	0	0	0	0	0	0	0	0	0	0	0	0	0	0	0
		0	0	0	0	0	0	0	0	0	0	0	0	0	0	0	0	0	0	0	0	0	0	0	0	0	0	0	0	0
		0	0	0	0	0	0	0	0	0	0	0	0	0	0	0	0	0	0	0	0	0	0	0	0	0	0	0	0	0

## Sheet: Figure 1f
Figure 1f
		x_initial	y_initial	x_later	y_later
	Necessary data to construct the displacement field. In the figure, the arrows run from coordinates (x_initial, y_initial) to (x_final, y_final). Representative arrows are shown in the original figure while this dataset contains all such arrows.	-169	-18	-167.875	-18.5469
		-169	-17	-168.457	-17.3333
		-169	-16	-168.641	-15.8079
		-169	-15	-168.818	-14.8428
		-169	-14	-168.557	-13.9154
		-169	-13	-168.589	-12.9435
		-169	-12	-168.697	-11.7384
		-169	-11	-168.869	-11.1606
		-169	-10	-168.537	-10.0415
		-169	-9	-168.712	-9.0784
		-169	-8	-168.809	-8.10096
		-169	-7	-168.901	-7.07019
		-169	-6	-169.017	-6.07253
		-169	-5	-168.999	-4.95365
		-169	-4	-168.893	-3.97312
		-169	-3	-168.784	-3.10523
		-169	-2	-168.846	-2.03131
		-169	-1	-168.997	-1.0547
		-169	0	-168.957	0.189151
		-169	1	-169.007	0.908958
		-169	2	-168.923	1.78138
		-169	3	-168.767	3.0635
		-169	4	-168.837	3.92831
		-169	5	-168.943	4.80698
		-169	6	-168.926	5.95412
		-169	7	-168.725	6.90224
		-169	8	-168.885	8.15039
		-169	9	-168.788	8.95208
		-169	10	-168.782	9.92978
		-169	11	-168.762	11.1906
		-169	12	-168.713	11.9798
		-169	13	-168.684	12.8135
		-169	14	-168.703	13.8714
		-169	15	-168.681	14.8005
		-169	16	-168.318	16.0819
		-169	17	-168.758	17.0034
		-169	18	-168.763	17.5837
		-169	19	-169.609	18.2754
		-168	-25	-167.721	-25.1166
		-168	-24	-167.686	-24.1713
		-168	-23	-167.601	-23.0407
		-168	-22	-167.471	-22.0501
		-168	-21	-167.626	-20.9873
		-168	-20	-167.881	-20.0249
		-168	-19	-167.791	-19.084
		-168	-18	-167.912	-17.8885
		-168	-17	-168.088	-17.0167
		-168	-16	-168.001	-16.071
		-168	-15	-167.997	-15.0182
		-168	-14	-167.94	-13.8567
		-168	-13	-167.938	-12.9116
		-168	-12	-167.958	-12.0839
		-168	-11	-168.015	-11.042
		-168	-10	-167.971	-10.1011
		-168	-9	-167.965	-9.22554
		-168	-8	-167.875	-7.83076
		-168	-7	-167.883	-7.05162
		-168	-6	-167.978	-6.15107
		-168	-5	-167.835	-5.0212
		-168	-4	-168.034	-3.91204
		-168	-3	-167.884	-2.90254
		-168	-2	-167.868	-1.88839
		-168	-1	-168.107	-1.01877
		-168	0	-168.031	0.0539525
		-168	1	-167.919	0.914129
		-168	2	-167.791	1.92424
		-168	3	-168.048	2.94147
		-168	4	-168.086	4.11248
		-168	5	-167.835	4.83553
		-168	6	-167.986	6.08687
		-168	7	-167.84	6.95873
		-168	8	-167.939	8.01524
		-168	9	-167.83	8.96602
		-168	10	-167.972	9.83753
		-168	11	-167.929	11.0651
		-168	12	-167.978	12.0821
		-168	13	-167.839	13.0825
		-168	14	-167.87	14.0138
		-168	15	-168.133	15.1556
		-168	16	-167.835	15.8925
		-168	17	-167.856	16.8605
		-168	18	-167.861	17.9901
		-168	19	-167.797	19.0208
		-168	20	-168.002	19.9343
		-168	21	-167.966	20.8584
		-168	22	-167.955	21.8529
		-168	23	-167.531	22.9867
		-168	24	-167.502	24.0499
		-168	25	-167.601	25.0811
		-168	26	-167.143	25.7241
		-167	-31	-166.086	-30.5591
		-167	-30	-166.356	-29.9847
		-167	-29	-166.571	-29.1035
		-167	-28	-166.853	-27.8559
		-167	-27	-167.155	-27.0007
		-167	-26	-167.113	-25.9888
		-167	-25	-166.857	-25.0012
		-167	-24	-167.039	-23.9528
		-167	-23	-166.988	-22.9358
		-167	-22	-166.669	-22.0445
		-167	-21	-166.952	-20.9276
		-167	-20	-166.867	-19.9739
		-167	-19	-166.764	-18.9767
		-167	-18	-166.798	-18.1328
		-167	-17	-166.704	-17.1112
		-167	-16	-167.023	-15.9966
		-167	-15	-167.019	-15.0568
		-167	-14	-167.061	-14.1279
		-167	-13	-166.989	-12.9262
		-167	-12	-166.952	-11.7933
		-167	-11	-166.828	-10.8683
		-167	-10	-166.834	-10.0258
		-167	-9	-166.929	-9.05764
		-167	-8	-166.801	-7.84082
		-167	-7	-167.105	-7.07404
		-167	-6	-166.996	-5.95643
		-167	-5	-166.927	-5.08546
		-167	-4	-167.01	-4.0066
		-167	-3	-166.997	-2.95319
		-167	-2	-167.148	-2.03147
		-167	-1	-166.854	-1.1152
		-167	0	-166.838	0.0392335
		-167	1	-166.949	0.890605
		-167	2	-166.885	1.87517
		-167	3	-167.013	3.05939
		-167	4	-166.944	3.89277
		-167	5	-166.77	5.0434
		-167	6	-166.795	5.89885
		-167	7	-166.824	7.04932
		-167	8	-167.067	8.00602
		-167	9	-166.728	9.2193
		-167	10	-167.007	10.197
		-167	11	-166.929	11.0212
		-167	12	-166.846	11.7931
		-167	13	-166.911	12.9624
		-167	14	-166.785	13.9547
		-167	15	-166.841	14.9956
		-167	16	-166.979	15.9419
		-167	17	-166.989	17.1078
		-167	18	-166.865	17.8505
		-167	19	-166.971	18.9923
		-167	20	-167.09	20.1755
		-167	21	-167.018	21.0205
		-167	22	-167.02	22.0515
		-167	23	-166.873	23.0164
		-167	24	-167.05	23.9308
		-167	25	-166.876	24.8185
		-167	26	-166.963	25.8753
		-167	27	-166.91	26.987
		-167	28	-166.711	27.7669
		-167	29	-166.703	29.1093
		-167	30	-166.418	29.7267
		-167	31	-166.731	31.151
		-167	32	-167.245	31.9051
		-166	-36	-164.915	-36.283
		-166	-35	-165.795	-34.9589
		-166	-34	-165.7	-33.8266
		-166	-33	-165.878	-33.0251
		-166	-32	-165.813	-31.9954
		-166	-31	-165.815	-30.8833
		-166	-30	-165.84	-30.12
		-166	-29	-165.78	-28.9398
		-166	-28	-165.81	-28.0103
		-166	-27	-165.849	-26.9991
		-166	-26	-165.991	-25.8476
		-166	-25	-165.977	-24.9456
		-166	-24	-165.82	-23.9256
		-166	-23	-165.821	-22.8694
		-166	-22	-165.946	-21.9857
		-166	-21	-165.971	-20.9495
		-166	-20	-165.978	-20.0321
		-166	-19	-165.887	-19.0293
		-166	-18	-165.831	-18.06
		-166	-17	-165.715	-17.021
		-166	-16	-165.992	-15.9956
		-166	-15	-166.051	-14.8366
		-166	-14	-165.859	-13.8017
		-166	-13	-166.096	-12.8472
		-166	-12	-166.096	-12.0188
		-166	-11	-165.943	-11.163
		-166	-10	-165.917	-10.1657
		-166	-9	-166.057	-9.04515
		-166	-8	-165.912	-8.04037
		-166	-7	-165.927	-7.0961
		-166	-6	-166.003	-5.96654
		-166	-5	-165.839	-4.97658
		-166	-4	-166.013	-3.9868
		-166	-3	-165.932	-2.95007
		-166	-2	-165.948	-2.02231
		-166	-1	-165.865	-1.09098
		-166	0	-165.961	0.0128617
		-166	1	-165.807	1.07632
		-166	2	-165.952	1.86896
		-166	3	-165.872	3.05072
		-166	4	-165.936	3.97802
		-166	5	-166.155	4.99639
		-166	6	-165.889	5.82493
		-166	7	-166.046	6.94044
		-166	8	-165.94	8.09882
		-166	9	-165.963	9.03294
		-166	10	-165.958	10.0392
		-166	11	-165.868	10.8726
		-166	12	-165.91	12.1629
		-166	13	-165.963	13.0543
		-166	14	-165.743	13.983
		-166	15	-165.856	14.8221
		-166	16	-166.049	16.0781
		-166	17	-165.777	16.951
		-166	18	-166.007	17.9345
		-166	19	-165.952	18.9283
		-166	20	-165.943	20.0785
		-166	21	-165.909	20.9595
		-166	22	-165.889	21.9586
		-166	23	-165.875	23.1554
		-166	24	-165.966	23.9666
		-166	25	-165.943	24.9192
		-166	26	-166.066	25.943
		-166	27	-166.002	26.9538
		-166	28	-166.031	28.0175
		-166	29	-165.879	29.0229
		-166	30	-165.884	30.0724
		-166	31	-165.85	30.867
		-166	32	-165.93	32.0507
		-166	33	-165.867	32.9844
		-166	34	-166.105	33.9554
		-166	35	-165.867	34.9088
		-166	36	-165.524	36.0016
		-166	37	-166.127	36.9463
		-165	-40	-164.841	-40.3937
		-165	-39	-164.703	-38.8756
		-165	-38	-164.852	-37.9367
		-165	-37	-164.938	-37.096
		-165	-36	-164.89	-36.0242
		-165	-35	-165.046	-35.0391
		-165	-34	-164.968	-33.9904
		-165	-33	-164.973	-32.8413
		-165	-32	-164.9	-31.9611
		-165	-31	-164.987	-30.996
		-165	-30	-165.015	-29.9965
		-165	-29	-164.992	-28.9193
		-165	-28	-165.019	-28.0866
		-165	-27	-164.831	-26.9989
		-165	-26	-165.043	-25.9261
		-165	-25	-164.951	-25.0347
		-165	-24	-164.793	-23.8428
		-165	-23	-164.931	-22.8865
		-165	-22	-164.906	-22.0321
		-165	-21	-164.989	-21.0999
		-165	-20	-164.886	-19.9072
		-165	-19	-164.734	-19.0918
		-165	-18	-165.024	-17.9298
		-165	-17	-164.993	-16.8968
		-165	-16	-164.752	-15.739
		-165	-15	-164.764	-14.963
		-165	-14	-165.023	-14.0451
		-165	-13	-164.917	-13.0486
		-165	-12	-164.959	-12.106
		-165	-11	-164.878	-10.9868
		-165	-10	-164.871	-10.0679
		-165	-9	-164.86	-9.01649
		-165	-8	-164.968	-8.08488
		-165	-7	-165.052	-7.03046
		-165	-6	-165.049	-6.01245
		-165	-5	-165.102	-5.04606
		-165	-4	-164.932	-3.76297
		-165	-3	-164.979	-3.06467
		-165	-2	-165.058	-2.03166
		-165	-1	-165.053	-0.897885
		-165	0	-164.819	-0.0972673
		-165	1	-165.01	0.968309
		-165	2	-164.971	2.06756
		-165	3	-164.969	2.99974
		-165	4	-164.859	3.95327
		-165	5	-164.827	5.11026
		-165	6	-164.696	5.94604
		-165	7	-164.793	7.0333
		-165	8	-165.009	7.90394
		-165	9	-164.922	8.99513
		-165	10	-164.974	10.1534
		-165	11	-164.962	11.2076
		-165	12	-164.86	12.0069
		-165	13	-165.009	13.1231
		-165	14	-165.007	13.9229
		-165	15	-164.971	15.0414
		-165	16	-164.946	16.1726
		-165	17	-164.792	16.8864
		-165	18	-164.943	17.8283
		-165	19	-165.071	18.8135
		-165	20	-164.949	19.9406
		-165	21	-164.994	21.3004
		-165	22	-164.893	21.8291
		-165	23	-164.848	22.95
		-165	24	-164.888	24.0632
		-165	25	-164.938	25.1079
		-165	26	-165.041	25.9946
		-165	27	-164.863	26.861
		-165	28	-164.911	27.88
		-165	29	-165.129	28.9993
		-165	30	-164.844	30.2269
		-165	31	-165.054	30.9649
		-165	32	-164.619	32.0355
		-165	33	-164.895	32.9504
		-165	34	-164.94	33.9695
		-165	35	-164.896	34.9141
		-165	36	-165.119	35.9884
		-165	37	-164.909	36.9355
		-165	38	-164.803	38.0558
		-165	39	-164.584	38.9072
		-165	40	-164.655	39.7837
		-165	41	-164.901	40.733
		-164	-44	-163.42	-44.0498
		-164	-43	-163.624	-42.8367
		-164	-42	-163.88	-42.0299
		-164	-41	-163.835	-41.0812
		-164	-40	-163.987	-39.8568
		-164	-39	-164.113	-39.1529
		-164	-38	-163.806	-37.9322
		-164	-37	-164.083	-36.9492
		-164	-36	-163.904	-35.8544
		-164	-35	-163.818	-34.8483
		-164	-34	-163.876	-33.882
		-164	-33	-164.005	-33.0741
		-164	-32	-163.878	-31.8344
		-164	-31	-163.995	-30.9813
		-164	-30	-163.984	-30.0023
		-164	-29	-163.935	-28.9193
		-164	-28	-163.876	-27.9313
		-164	-27	-163.952	-27.1371
		-164	-26	-163.871	-25.8568
		-164	-25	-163.977	-24.9749
		-164	-24	-163.855	-24.053
		-164	-23	-163.865	-22.8866
		-164	-22	-163.997	-22.0239
		-164	-21	-163.997	-20.9242
		-164	-20	-163.821	-19.9848
		-164	-19	-163.719	-18.9902
		-164	-18	-163.895	-18.0197
		-164	-17	-163.693	-16.9365
		-164	-16	-164.022	-16.0216
		-164	-15	-163.916	-14.8384
		-164	-14	-163.985	-13.856
		-164	-13	-163.859	-13.0725
		-164	-12	-163.989	-12.1406
		-164	-11	-163.974	-11.0054
		-164	-10	-163.815	-10.0277
		-164	-9	-164.122	-9.00721
		-164	-8	-164.008	-7.94999
		-164	-7	-163.963	-6.9949
		-164	-6	-163.888	-6.06214
		-164	-5	-164.073	-5.03707
		-164	-4	-164.061	-3.95132
		-164	-3	-164.07	-3.00456
		-164	-2	-163.969	-1.98976
		-164	-1	-163.98	-0.915884
		-164	0	-164.158	-0.0272763
		-164	1	-163.904	1.02988
		-164	2	-164.248	2.0838
		-164	3	-163.794	3.0768
		-164	4	-163.952	4.07821
		-164	5	-163.838	4.81271
		-164	6	-163.834	5.98709
		-164	7	-164.155	6.91482
		-164	8	-163.948	7.93608
		-164	9	-163.912	8.85661
		-164	10	-163.907	9.98285
		-164	11	-163.919	10.9553
		-164	12	-164.046	11.9174
		-164	13	-163.99	12.8355
		-164	14	-163.913	13.962
		-164	15	-163.844	15.2359
		-164	16	-163.957	15.8394
		-164	17	-163.896	16.9099
		-164	18	-164.027	17.9607
		-164	19	-163.922	18.8725
		-164	20	-163.992	20.1068
		-164	21	-164.101	21.1181
		-164	22	-163.948	21.998
		-164	23	-163.899	22.8934
		-164	24	-163.997	24.0126
		-164	25	-163.82	24.9501
		-164	26	-163.922	26.1018
		-164	27	-163.886	27.0637
		-164	28	-163.99	28.0141
		-164	29	-163.981	29.0039
		-164	30	-163.96	29.9672
		-164	31	-163.926	30.9375
		-164	32	-163.827	32.0167
		-164	33	-163.911	32.9807
		-164	34	-163.861	34.1347
		-164	35	-163.974	34.9986
		-164	36	-163.997	35.9122
		-164	37	-163.851	36.7988
		-164	38	-163.993	38.0173
		-164	39	-164.048	38.9514
		-164	40	-164.068	40.0349
		-164	41	-163.943	40.9941
		-164	42	-163.866	41.891
		-164	43	-163.422	43.0064
		-164	44	-163.751	43.831
		-164	45	-163.398	44.6107
		-163	-48	-162.269	-47.4946
		-163	-47	-162.582	-46.9855
		-163	-46	-162.472	-46.0241
		-163	-45	-162.981	-44.8414
		-163	-44	-163.007	-43.9638
		-163	-43	-162.774	-43.0144
		-163	-42	-162.842	-42.1221
		-163	-41	-163.143	-40.9352
		-163	-40	-163.072	-39.9505
		-163	-39	-162.954	-38.9436
		-163	-38	-163.032	-37.7885
		-163	-37	-163.006	-36.8536
		-163	-36	-162.931	-36
		-163	-35	-162.83	-34.9046
		-163	-34	-162.995	-34.1407
		-163	-33	-162.85	-32.8909
		-163	-32	-163.081	-31.9495
		-163	-31	-163.054	-31.0423
		-163	-30	-162.945	-30.0774
		-163	-29	-162.823	-29.0973
		-163	-28	-163.097	-28.0795
		-163	-27	-162.837	-26.8126
		-163	-26	-162.908	-26.0111
		-163	-25	-162.981	-25.0562
		-163	-24	-162.971	-24.0522
		-163	-23	-162.995	-22.9408
		-163	-22	-162.989	-21.9967
		-163	-21	-163.078	-20.928
		-163	-20	-162.959	-20.1979
		-163	-19	-163.019	-18.9373
		-163	-18	-162.91	-18.0899
		-163	-17	-162.908	-16.9138
		-163	-16	-163.101	-15.9494
		-163	-15	-162.664	-14.9119
		-163	-14	-163.026	-13.9145
		-163	-13	-163.01	-12.9547
		-163	-12	-162.799	-11.738
		-163	-11	-162.895	-10.9822
		-163	-10	-162.952	-10.0737
		-163	-9	-162.85	-8.892
		-163	-8	-163.024	-8.20008
		-163	-7	-162.914	-7.03489
		-163	-6	-162.886	-6.00963
		-163	-5	-163.026	-5.05238
		-163	-4	-162.954	-3.92577
		-163	-3	-162.889	-2.98396
		-163	-2	-162.847	-1.97773
		-163	-1	-163.06	-1.01097
		-163	0	-162.779	-0.23377
		-163	1	-163.009	0.894596
		-163	2	-162.929	1.99619
		-163	3	-163.033	2.91418
		-163	4	-162.918	4.08798
		-163	5	-163.08	4.96417
		-163	6	-162.998	5.95813
		-163	7	-162.799	7.00657
		-163	8	-163.093	7.95587
		-163	9	-163.073	8.8088
		-163	10	-162.96	10.0734
		-163	11	-162.902	10.8829
		-163	12	-162.925	12.163
		-163	13	-162.996	12.9511
		-163	14	-162.972	14.1564
		-163	15	-162.935	15.1839
		-163	16	-162.859	15.8914
		-163	17	-162.81	16.9108
		-163	18	-162.935	17.9976
		-163	19	-162.734	18.9758
		-163	20	-162.826	19.9366
		-163	21	-162.882	20.9966
		-163	22	-162.946	22.0526
		-163	23	-162.866	23.0269
		-163	24	-162.988	23.8417
		-163	25	-162.921	25.0937
		-163	26	-162.99	25.9988
		-163	27	-163.012	27.0941
		-163	28	-163.043	27.8684
		-163	29	-163.019	29.0333
		-163	30	-162.978	29.998
		-163	31	-162.968	31.0437
		-163	32	-162.96	31.9118
		-163	33	-163.027	32.9792
		-163	34	-162.859	34.003
		-163	35	-162.892	34.8327
		-163	36	-163.107	35.8807
		-163	37	-162.88	36.9603
		-163	38	-162.853	38.0354
		-163	39	-162.912	38.8716
		-163	40	-162.993	40.0063
		-163	41	-162.921	41.0927
		-163	42	-162.982	41.8104
		-163	43	-162.931	42.8722
		-163	44	-162.917	43.9425
		-163	45	-162.833	45.027
		-163	46	-163.079	45.8885
		-163	47	-162.576	47.1319
		-163	48	-162.08	47.7854
		-163	49	-163.33	47.956
		-162	-51	-161.111	-50.5415
		-162	-50	-161.958	-49.8751
		-162	-49	-161.967	-49.034
		-162	-48	-161.832	-47.8642
		-162	-47	-161.897	-47.0071
		-162	-46	-161.924	-45.9444
		-162	-45	-162.055	-44.9091
		-162	-44	-161.981	-44.086
		-162	-43	-161.919	-43.0049
		-162	-42	-161.629	-41.9698
		-162	-41	-161.89	-40.9425
		-162	-40	-161.929	-39.8798
		-162	-39	-161.945	-39.1264
		-162	-38	-161.94	-37.9494
		-162	-37	-161.761	-36.9295
		-162	-36	-161.93	-35.929
		-162	-35	-162.129	-35.1193
		-162	-34	-161.814	-33.9484
		-162	-33	-161.885	-33.013
		-162	-32	-161.934	-31.9617
		-162	-31	-162.047	-31.0329
		-162	-30	-161.891	-30.1745
		-162	-29	-161.856	-29.0592
		-162	-28	-161.925	-28.1641
		-162	-27	-161.836	-26.9352
		-162	-26	-161.885	-25.8739
		-162	-25	-161.872	-25.0038
		-162	-24	-162.067	-23.8844
		-162	-23	-161.943	-23.1731
		-162	-22	-161.92	-22.0147
		-162	-21	-161.911	-20.981
		-162	-20	-161.873	-20.0465
		-162	-19	-161.792	-18.8601
		-162	-18	-161.955	-18.0177
		-162	-17	-161.784	-16.915
		-162	-16	-161.929	-15.8577
		-162	-15	-162.038	-15.0257
		-162	-14	-161.802	-13.9831
		-162	-13	-161.928	-12.9926
		-162	-12	-161.91	-11.8395
		-162	-11	-161.974	-11.0237
		-162	-10	-161.873	-10.0621
		-162	-9	-161.801	-9.21764
		-162	-8	-161.886	-8.0381
		-162	-7	-161.971	-6.95577
		-162	-6	-161.786	-6.02512
		-162	-5	-162.02	-4.76877
		-162	-4	-161.848	-3.92836
		-162	-3	-161.918	-2.94449
		-162	-2	-162.005	-1.91691
		-162	-1	-161.851	-1.21642
		-162	0	-161.91	0.0209369
		-162	1	-161.933	0.979932
		-162	2	-162.028	1.94518
		-162	3	-161.938	3.14521
		-162	4	-162.035	3.89393
		-162	5	-161.928	4.85049
		-162	6	-161.932	6.04256
		-162	7	-161.766	6.91909
		-162	8	-161.917	7.96065
		-162	9	-162.126	8.87224
		-162	10	-161.885	10.0019
		-162	11	-161.965	11.0445
		-162	12	-161.905	11.9442
		-162	13	-162.036	13.1321
		-162	14	-161.767	13.9717
		-162	15	-162.094	15.0506
		-162	16	-161.843	15.9431
		-162	17	-161.999	17.0068
		-162	18	-161.954	17.9334
		-162	19	-161.807	19.0569
		-162	20	-161.942	20.1588
		-162	21	-161.866	21.1104
		-162	22	-161.808	21.824
		-162	23	-162.001	22.9358
		-162	24	-161.877	23.8701
		-162	25	-161.997	25.0751
		-162	26	-161.913	25.73
		-162	27	-161.933	26.997
		-162	28	-162.058	27.9314
		-162	29	-161.9	29.0196
		-162	30	-162.037	30.1354
		-162	31	-161.984	30.8674
		-162	32	-161.959	32.0318
		-162	33	-161.954	32.8609
		-162	34	-161.988	34.0572
		-162	35	-161.913	35.202
		-162	36	-161.863	36.06
		-162	37	-161.906	36.9269
		-162	38	-161.834	37.9617
		-162	39	-161.801	39.0566
		-162	40	-162.008	39.9843
		-162	41	-161.861	40.9103
		-162	42	-161.993	41.978
		-162	43	-161.879	43.0199
		-162	44	-161.892	43.9705
		-162	45	-161.987	44.9644
		-162	46	-161.961	45.7907
		-162	47	-161.892	46.9427
		-162	48	-161.925	47.7369
		-162	49	-162.09	48.9324
		-162	50	-161.795	50.083
		-162	51	-161.562	50.6988
		-162	52	-160.719	51.2778
		-161	-54	-160.724	-52.8039
		-161	-53	-160.88	-52.9889
		-161	-52	-160.793	-51.9741
		-161	-51	-160.934	-50.8855
		-161	-50	-160.956	-50.0293
		-161	-49	-161.103	-49.0678
		-161	-48	-161.08	-48.0481
		-161	-47	-160.914	-47.0398
		-161	-46	-160.953	-45.9422
		-161	-45	-160.952	-44.9642
		-161	-44	-160.981	-44.0949
		-161	-43	-161	-42.9888
		-161	-42	-160.749	-41.9438
		-161	-41	-160.956	-40.8557
		-161	-40	-160.75	-39.9746
		-161	-39	-160.99	-38.9573
		-161	-38	-161.056	-38.1005
		-161	-37	-160.829	-37.0163
		-161	-36	-160.788	-36.0734
		-161	-35	-160.964	-35.0469
		-161	-34	-161.157	-33.9408
		-161	-33	-160.823	-33.0699
		-161	-32	-160.999	-31.9944
		-161	-31	-160.929	-30.9634
		-161	-30	-160.909	-29.9144
		-161	-29	-160.798	-28.9773
		-161	-28	-160.836	-28.0457
		-161	-27	-160.966	-26.9448
		-161	-26	-161.039	-26.0065
		-161	-25	-160.927	-25.0076
		-161	-24	-160.823	-23.9068
		-161	-23	-160.781	-22.7119
		-161	-22	-160.943	-22.0657
		-161	-21	-161.004	-21.1049
		-161	-20	-161.139	-19.9832
		-161	-19	-160.945	-19.1152
		-161	-18	-160.997	-17.9714
		-161	-17	-160.934	-16.9357
		-161	-16	-160.963	-15.834
		-161	-15	-160.84	-14.8698
		-161	-14	-160.824	-13.8224
		-161	-13	-160.783	-13.0691
		-161	-12	-161.021	-11.9137
		-161	-11	-160.855	-11.2077
		-161	-10	-161.014	-9.89663
		-161	-9	-160.962	-8.9806
		-161	-8	-160.975	-8.07639
		-161	-7	-160.937	-6.88822
		-161	-6	-160.98	-6.09651
		-161	-5	-160.895	-4.9949
		-161	-4	-160.974	-4.01507
		-161	-3	-160.997	-2.94606
		-161	-2	-160.933	-1.98171
		-161	-1	-161.038	-0.985482
		-161	0	-160.94	-0.00644081
		-161	1	-160.813	0.802207
		-161	2	-161.144	2.03157
		-161	3	-161.068	3.06999
		-161	4	-161.026	3.92157
		-161	5	-160.904	5.00222
		-161	6	-160.868	5.97083
		-161	7	-160.801	6.97462
		-161	8	-160.762	8.00558
		-161	9	-161.028	8.99305
		-161	10	-160.871	9.8888
		-161	11	-160.746	10.9022
		-161	12	-160.971	11.9594
		-161	13	-160.746	13.0085
		-161	14	-160.917	14.1705
		-161	15	-160.773	14.8039
		-161	16	-160.919	15.8796
		-161	17	-160.897	16.9639
		-161	18	-160.955	17.8791
		-161	19	-161.11	19.0962
		-161	20	-160.926	19.9117
		-161	21	-161.034	20.9544
		-161	22	-160.921	21.9802
		-161	23	-160.796	22.8242
		-161	24	-160.911	23.6944
		-161	25	-161.096	25.0921
		-161	26	-160.912	25.8747
		-161	27	-160.875	27.1373
		-161	28	-160.967	28.002
		-161	29	-160.91	28.9722
		-161	30	-160.926	30.2022
		-161	31	-160.885	30.9771
		-161	32	-160.722	31.7768
		-161	33	-160.916	33.0249
		-161	34	-161.049	33.9516
		-161	35	-160.897	34.7875
		-161	36	-160.845	35.9883
		-161	37	-161.039	36.9977
		-161	38	-160.619	38.0199
		-161	39	-160.986	39.1501
		-161	40	-161.011	39.9781
		-161	41	-160.919	41.1353
		-161	42	-160.943	41.9443
		-161	43	-160.922	43.0185
		-161	44	-160.948	44.0809
		-161	45	-160.927	45.0169
		-161	46	-161.073	45.8033
		-161	47	-161.027	47.0165
		-161	48	-160.872	48.1042
		-161	49	-160.947	48.8313
		-161	50	-161.024	49.8958
		-161	51	-160.912	50.7928
		-161	52	-160.924	52.0295
		-161	53	-160.89	53.0466
		-161	54	-160.728	53.8269
		-161	55	-160.52	54.9776
		-160	-57	-159.239	-56.8619
		-160	-56	-159.734	-55.9335
		-160	-55	-159.64	-54.7563
		-160	-54	-160.022	-53.8921
		-160	-53	-159.87	-52.9186
		-160	-52	-159.964	-51.9488
		-160	-51	-160.135	-50.9672
		-160	-50	-159.926	-50.0468
		-160	-49	-159.945	-48.8251
		-160	-48	-159.963	-47.9246
		-160	-47	-159.841	-46.9189
		-160	-46	-160.049	-45.9684
		-160	-45	-159.992	-44.9773
		-160	-44	-160.185	-43.8504
		-160	-43	-159.892	-43.068
		-160	-42	-159.784	-42.1225
		-160	-41	-159.849	-40.9043
		-160	-40	-159.731	-39.9846
		-160	-39	-160.057	-39.0007
		-160	-38	-159.788	-38.107
		-160	-37	-159.795	-37.0142
		-160	-36	-159.846	-35.7738
		-160	-35	-159.678	-35.0229
		-160	-34	-159.777	-34.0101
		-160	-33	-160.047	-32.7926
		-160	-32	-160.055	-31.8798
		-160	-31	-159.844	-30.8911
		-160	-30	-160.162	-29.9887
		-160	-29	-159.995	-28.9587
		-160	-28	-159.965	-28.0275
		-160	-27	-160.056	-26.8605
		-160	-26	-159.979	-25.9402
		-160	-25	-160.034	-24.8564
		-160	-24	-159.792	-23.9409
		-160	-23	-159.834	-22.9739
		-160	-22	-159.869	-22.076
		-160	-21	-159.855	-20.9463
		-160	-20	-160.014	-20.0912
		-160	-19	-160.037	-19.1755
		-160	-18	-159.964	-17.9408
		-160	-17	-159.96	-16.8045
		-160	-16	-160.058	-15.9759
		-160	-15	-159.857	-15.0757
		-160	-14	-159.947	-14.0886
		-160	-13	-160.036	-13.0046
		-160	-12	-160.094	-11.9881
		-160	-11	-159.92	-11.0607
		-160	-10	-159.939	-10.2743
		-160	-9	-159.957	-9.02187
		-160	-8	-159.813	-7.95964
		-160	-7	-159.926	-6.84016
		-160	-6	-159.928	-5.84794
		-160	-5	-160.023	-4.89548
		-160	-4	-159.851	-4.15696
		-160	-3	-159.962	-2.92281
		-160	-2	-159.908	-2.03896
		-160	-1	-159.843	-1.04483
		-160	0	-159.975	0.0751779
		-160	1	-160.001	0.912265
		-160	2	-159.952	2.09729
		-160	3	-160.113	2.85399
		-160	4	-160.048	3.94046
		-160	5	-159.916	5.07211
		-160	6	-160.095	5.98851
		-160	7	-159.94	7.08455
		-160	8	-159.996	8.04007
		-160	9	-159.831	9.07998
		-160	10	-159.945	9.8052
		-160	11	-159.883	11.1183
		-160	12	-159.855	11.9663
		-160	13	-159.868	12.9965
		-160	14	-160.002	13.8669
		-160	15	-159.979	15.0729
		-160	16	-159.978	15.9516
		-160	17	-159.885	17.0052
		-160	18	-160.031	17.9807
		-160	19	-160.05	18.9749
		-160	20	-159.857	20.0767
		-160	21	-159.95	20.7731
		-160	22	-159.864	22.0215
		-160	23	-159.851	23.0307
		-160	24	-159.908	23.9658
		-160	25	-160.027	24.9497
		-160	26	-159.931	25.8123
		-160	27	-160.124	27.0645
		-160	28	-159.928	28.0241
		-160	29	-159.994	28.9911
		-160	30	-159.887	30.0591
		-160	31	-160.083	30.9091
		-160	32	-159.908	32.0276
		-160	33	-160.071	33.0116
		-160	34	-159.964	33.9695
		-160	35	-159.961	35.0709
		-160	36	-159.963	35.9899
		-160	37	-160.009	37.0477
		-160	38	-159.927	37.9414
		-160	39	-159.875	38.8959
		-160	40	-159.981	40.0001
		-160	41	-159.976	40.9336
		-160	42	-160.011	42.0457
		-160	43	-160.022	43.0463
		-160	44	-159.849	43.9883
		-160	45	-159.888	44.8794
		-160	46	-159.699	46.0572
		-160	47	-160.212	47.0505
		-160	48	-159.968	47.8245
		-160	49	-159.807	48.998
		-160	50	-159.87	50.05
		-160	51	-159.932	50.9034
		-160	52	-159.967	51.8815
		-160	53	-159.944	52.8766
		-160	54	-160.22	53.8436
		-160	55	-159.942	55.0387
		-160	56	-159.668	55.9883
		-160	57	-159.625	57.0472
		-160	58	-160.311	57.8189
		-159	-60	-158.765	-61.4118
		-159	-59	-158.717	-58.9552
		-159	-58	-158.782	-57.934
		-159	-57	-159.023	-56.7576
		-159	-56	-158.846	-55.7377
		-159	-55	-159.009	-55.1002
		-159	-54	-158.973	-53.8615
		-159	-53	-158.942	-53.0378
		-159	-52	-158.901	-52.0237
		-159	-51	-158.806	-50.9086
		-159	-50	-158.836	-50.1301
		-159	-49	-158.911	-49.0023
		-159	-48	-158.894	-47.9061
		-159	-47	-158.904	-46.997
		-159	-46	-159.001	-45.8673
		-159	-45	-158.864	-45.0015
		-159	-44	-158.964	-44.0722
		-159	-43	-158.905	-43.0017
		-159	-42	-158.902	-41.9392
		-159	-41	-159.003	-40.8679
		-159	-40	-158.885	-40.0096
		-159	-39	-158.767	-39.0173
		-159	-38	-159.058	-38.0459
		-159	-37	-158.975	-37.0328
		-159	-36	-158.737	-35.7449
		-159	-35	-158.994	-34.912
		-159	-34	-158.74	-34.0328
		-159	-33	-159.008	-32.9096
		-159	-32	-159.009	-32.0621
		-159	-31	-159.13	-31.0644
		-159	-30	-159.092	-30.145
		-159	-29	-158.834	-28.9969
		-159	-28	-158.88	-27.9816
		-159	-27	-158.866	-26.966
		-159	-26	-158.764	-26.0247
		-159	-25	-159.127	-25.1531
		-159	-24	-159.014	-23.9513
		-159	-23	-158.958	-23.171
		-159	-22	-158.89	-22.1731
		-159	-21	-158.879	-21.0923
		-159	-20	-158.91	-20.0843
		-159	-19	-159.155	-19.024
		-159	-18	-158.944	-18.0221
		-159	-17	-159.047	-16.8409
		-159	-16	-158.976	-15.9102
		-159	-15	-158.775	-15.0592
		-159	-14	-158.93	-13.9912
		-159	-13	-158.96	-13.0639
		-159	-12	-159.029	-11.89
		-159	-11	-158.992	-10.9744
		-159	-10	-158.79	-9.98758
		-159	-9	-159.02	-8.99987
		-159	-8	-159.019	-8.01532
		-159	-7	-158.889	-6.9707
		-159	-6	-158.949	-6.03019
		-159	-5	-159.003	-4.95486
		-159	-4	-159.095	-4.02336
		-159	-3	-158.983	-2.93012
		-159	-2	-158.838	-1.90935
		-159	-1	-158.906	-0.809438
		-159	0	-158.98	0.0321007
		-159	1	-158.819	1.15541
		-159	2	-158.729	1.96248
		-159	3	-158.858	2.98534
		-159	4	-159.066	4.01445
		-159	5	-158.948	5.03407
		-159	6	-159.078	5.87271
		-159	7	-158.992	6.96059
		-159	8	-158.837	8.01461
		-159	9	-159.031	8.9906
		-159	10	-158.847	10.0717
		-159	11	-158.979	10.7604
		-159	12	-158.859	12.045
		-159	13	-158.894	13.172
		-159	14	-158.893	14.0953
		-159	15	-158.924	15.0141
		-159	16	-158.833	16.0862
		-159	17	-158.903	17.0525
		-159	18	-158.971	17.929
		-159	19	-158.906	19.0296
		-159	20	-159.09	19.8521
		-159	21	-158.969	21.0275
		-159	22	-158.968	21.98
		-159	23	-159.083	23.1593
		-159	24	-159.038	23.8681
		-159	25	-158.834	25.0041
		-159	26	-158.881	25.7841
		-159	27	-159.032	26.8901
		-159	28	-158.978	27.9869
		-159	29	-158.86	28.9368
		-159	30	-158.875	29.9476
		-159	31	-158.756	31.044
		-159	32	-159.036	31.9121
		-159	33	-158.894	32.87
		-159	34	-158.941	34.1136
		-159	35	-158.857	34.8201
		-159	36	-158.73	35.9857
		-159	37	-158.869	36.9965
		-159	38	-158.855	37.9878
		-159	39	-158.862	39.0895
		-159	40	-159.001	39.9107
		-159	41	-158.936	41.0423
		-159	42	-158.907	41.9787
		-159	43	-158.951	43.1091
		-159	44	-158.995	44.0659
		-159	45	-158.98	45.057
		-159	46	-158.945	45.928
		-159	47	-158.913	46.9408
		-159	48	-159.001	47.9153
		-159	49	-158.85	48.9005
		-159	50	-158.907	50.0119
		-159	51	-158.974	50.8839
		-159	52	-158.881	52.0442
		-159	53	-159.042	53.0475
		-159	54	-158.994	53.9493
		-159	55	-158.884	54.971
		-159	56	-159.074	55.7505
		-159	57	-159.043	56.8756
		-159	58	-158.736	58.0061
		-159	59	-158.752	59.0443
		-159	60	-158.455	59.8751
		-159	61	-158.739	62.1739
		-158	-62	-157.673	-61.6739
		-158	-61	-157.655	-60.9123
		-158	-60	-157.824	-59.9233
		-158	-59	-157.908	-59.079
		-158	-58	-157.931	-57.8581
		-158	-57	-157.976	-56.9518
		-158	-56	-157.728	-55.9862
		-158	-55	-158.009	-55.045
		-158	-54	-157.967	-53.8961
		-158	-53	-157.903	-52.8802
		-158	-52	-157.978	-51.8611
		-158	-51	-157.935	-51.0679
		-158	-50	-157.711	-50.2205
		-158	-49	-157.89	-48.9386
		-158	-48	-158.034	-48.1098
		-158	-47	-157.903	-47.0466
		-158	-46	-157.868	-45.9157
		-158	-45	-157.966	-44.9626
		-158	-44	-157.932	-44.1
		-158	-43	-157.898	-42.9143
		-158	-42	-157.713	-42.0715
		-158	-41	-158.071	-40.9429
		-158	-40	-157.806	-40.0259
		-158	-39	-158.125	-38.9959
		-158	-38	-157.954	-38.0357
		-158	-37	-157.712	-36.9721
		-158	-36	-158.012	-36.085
		-158	-35	-157.956	-34.885
		-158	-34	-157.996	-33.8991
		-158	-33	-157.793	-32.8647
		-158	-32	-157.98	-31.9595
		-158	-31	-158.025	-31.0132
		-158	-30	-158.111	-29.8967
		-158	-29	-158.062	-28.9211
		-158	-28	-157.915	-27.8975
		-158	-27	-158.104	-27.1887
		-158	-26	-158.003	-25.9068
		-158	-25	-157.952	-24.9613
		-158	-24	-157.878	-23.9276
		-158	-23	-157.884	-22.9149
		-158	-22	-157.895	-21.9107
		-158	-21	-157.809	-21.0014
		-158	-20	-157.91	-19.8618
		-158	-19	-158.037	-18.9194
		-158	-18	-158.01	-17.9559
		-158	-17	-158.033	-16.9869
		-158	-16	-157.91	-15.8851
		-158	-15	-157.829	-14.8564
		-158	-14	-157.968	-13.9405
		-158	-13	-157.987	-13.1476
		-158	-12	-158.12	-11.945
		-158	-11	-157.918	-10.9069
		-158	-10	-158.046	-9.77898
		-158	-9	-157.846	-8.98868
		-158	-8	-158.188	-8.17133
		-158	-7	-157.875	-6.98286
		-158	-6	-157.89	-6.01256
		-158	-5	-157.805	-4.87349
		-158	-4	-157.802	-3.98508
		-158	-3	-158.033	-3.0543
		-158	-2	-157.882	-2.03467
		-158	-1	-157.84	-0.980108
		-158	0	-157.957	0.0253444
		-158	1	-157.929	0.92082
		-158	2	-157.998	1.89244
		-158	3	-157.874	2.77094
		-158	4	-157.718	4.11347
		-158	5	-157.848	5.10633
		-158	6	-158.131	5.98867
		-158	7	-157.77	6.97776
		-158	8	-157.79	8.06895
		-158	9	-158.037	9.1122
		-158	10	-157.914	9.83102
		-158	11	-157.951	10.9951
		-158	12	-157.925	12.1097
		-158	13	-157.965	13.1157
		-158	14	-157.913	13.9872
		-158	15	-157.759	15.0066
		-158	16	-157.858	15.9679
		-158	17	-157.802	16.8677
		-158	18	-158.086	17.8773
		-158	19	-157.929	18.901
		-158	20	-157.963	19.9706
		-158	21	-157.822	20.9465
		-158	22	-157.956	21.8672
		-158	23	-157.872	22.8198
		-158	24	-157.821	24.0783
		-158	25	-157.876	24.9187
		-158	26	-158.142	25.9488
		-158	27	-157.946	27.0171
		-158	28	-158.044	27.9922
		-158	29	-157.975	29.0427
		-158	30	-157.96	29.9032
		-158	31	-157.933	30.837
		-158	32	-157.978	31.9223
		-158	33	-157.929	33.1963
		-158	34	-157.954	33.8206
		-158	35	-157.651	34.8924
		-158	36	-157.843	36.0415
		-158	37	-157.963	36.9613
		-158	38	-157.841	38.0696
		-158	39	-158.042	39.0137
		-158	40	-157.883	40.1901
		-158	41	-157.917	40.8042
		-158	42	-157.96	41.9036
		-158	43	-158.097	43.0858
		-158	44	-158.024	43.8369
		-158	45	-157.955	44.9209
		-158	46	-157.936	45.8194
		-158	47	-157.885	46.886
		-158	48	-157.888	47.9736
		-158	49	-157.934	48.9041
		-158	50	-157.999	49.8519
		-158	51	-157.856	51.0983
		-158	52	-158.065	51.9959
		-158	53	-157.758	52.9389
		-158	54	-158.122	53.9243
		-158	55	-157.997	54.9234
		-158	56	-157.858	55.9236
		-158	57	-157.942	56.9398
		-158	58	-157.849	58.1929
		-158	59	-157.976	58.7762
		-158	60	-157.996	60.0655
		-158	61	-157.848	60.8276
		-158	62	-157.671	61.7584
		-158	63	-157.291	63.0127
		-157	-65	-156.54	-64.2857
		-157	-64	-156.864	-63.7566
		-157	-63	-156.811	-62.935
		-157	-62	-156.871	-61.9156
		-157	-61	-156.896	-60.9463
		-157	-60	-156.967	-59.9258
		-157	-59	-157.087	-58.9151
		-157	-58	-156.742	-57.9743
		-157	-57	-157.121	-57.1427
		-157	-56	-156.884	-56.024
		-157	-55	-157.117	-54.869
		-157	-54	-157.028	-54.0787
		-157	-53	-156.762	-53.0589
		-157	-52	-156.885	-52.0145
		-157	-51	-156.893	-50.9512
		-157	-50	-156.901	-49.9617
		-157	-49	-156.884	-48.8867
		-157	-48	-156.781	-47.8925
		-157	-47	-156.984	-47.1278
		-157	-46	-156.923	-45.9286
		-157	-45	-156.929	-44.9343
		-157	-44	-156.924	-43.88
		-157	-43	-157.125	-42.9904
		-157	-42	-156.97	-41.928
		-157	-41	-156.944	-40.7858
		-157	-40	-157.16	-40.0762
		-157	-39	-156.806	-39.0086
		-157	-38	-157.141	-37.9588
		-157	-37	-156.774	-37.1243
		-157	-36	-156.866	-35.9944
		-157	-35	-156.886	-34.9223
		-157	-34	-156.893	-33.9675
		-157	-33	-156.739	-33.0126
		-157	-32	-156.91	-31.9401
		-157	-31	-156.95	-30.8719
		-157	-30	-156.873	-30.0012
		-157	-29	-156.972	-28.7945
		-157	-28	-157.038	-27.9543
		-157	-27	-156.957	-27.2004
		-157	-26	-156.943	-25.9025
		-157	-25	-156.918	-24.9287
		-157	-24	-156.902	-24.0205
		-157	-23	-156.835	-22.9821
		-157	-22	-157.015	-21.9974
		-157	-21	-156.907	-21.0052
		-157	-20	-156.98	-20.0666
		-157	-19	-156.83	-18.9088
		-157	-18	-157.085	-17.9798
		-157	-17	-156.809	-16.8956
		-157	-16	-157.096	-15.9459
		-157	-15	-157.099	-14.9861
		-157	-14	-156.853	-14.0096
		-157	-13	-156.884	-12.9792
		-157	-12	-156.836	-11.9379
		-157	-11	-156.955	-10.977
		-157	-10	-156.83	-10.0096
		-157	-9	-157.039	-8.82403
		-157	-8	-156.854	-8.07173
		-157	-7	-156.941	-7.02688
		-157	-6	-156.839	-5.97023
		-157	-5	-156.656	-5.08869
		-157	-4	-156.892	-4.2504
		-157	-3	-156.949	-2.9936
		-157	-2	-157.049	-2.08682
		-157	-1	-156.779	-1.11392
		-157	0	-156.951	-0.0638436
		-157	1	-157.01	0.759142
		-157	2	-157.059	2.10783
		-157	3	-157.215	2.85146
		-157	4	-157.012	3.94509
		-157	5	-156.884	4.89719
		-157	6	-157.024	5.98932
		-157	7	-156.936	7.08609
		-157	8	-157.047	7.97659
		-157	9	-156.924	9.0196
		-157	10	-156.707	10.0017
		-157	11	-156.789	11.1919
		-157	12	-156.841	12.0843
		-157	13	-156.96	12.9694
		-157	14	-157.025	14.1066
		-157	15	-157.168	14.9852
		-157	16	-156.811	15.9173
		-157	17	-156.858	17.0138
		-157	18	-156.954	17.9919
		-157	19	-156.901	18.9025
		-157	20	-156.794	20.0763
		-157	21	-156.907	21.016
		-157	22	-156.943	22.094
		-157	23	-156.894	22.8552
		-157	24	-157.02	24.0351
		-157	25	-156.968	25.0242
		-157	26	-156.972	26.1134
		-157	27	-156.772	26.9694
		-157	28	-156.94	28.1007
		-157	29	-156.908	28.9561
		-157	30	-156.786	29.9933
		-157	31	-156.953	31.0303
		-157	32	-156.915	32.1501
		-157	33	-156.866	33.2084
		-157	34	-157.133	33.9431
		-157	35	-157.025	35.0772
		-157	36	-157.022	35.889
		-157	37	-156.96	36.9928
		-157	38	-156.854	37.8633
		-157	39	-156.78	39.0475
		-157	40	-156.784	40.0355
		-157	41	-156.883	40.9764
		-157	42	-157.162	42.1441
		-157	43	-156.93	43.0678
		-157	44	-156.975	43.7858
		-157	45	-156.98	45.0922
		-157	46	-156.887	45.9874
		-157	47	-156.936	47.0824
		-157	48	-156.851	48.1248
		-157	49	-156.917	49.1247
		-157	50	-156.822	50.0372
		-157	51	-156.951	50.8863
		-157	52	-156.87	51.8467
		-157	53	-156.859	53.0531
		-157	54	-156.965	53.8956
		-157	55	-156.94	55.0125
		-157	56	-156.994	56.0034
		-157	57	-157.036	57.1005
		-157	58	-157.056	58.1877
		-157	59	-156.858	58.9258
		-157	60	-157.102	59.8255
		-157	61	-156.937	60.9571
		-157	62	-156.89	61.9702
		-157	63	-157.005	62.9542
		-157	64	-156.84	63.778
		-157	65	-156.702	64.8841
		-157	66	-156.892	66.8675
		-156	-67	-155.563	-66.9061
		-156	-66	-155.677	-65.8855
		-156	-65	-155.902	-64.9176
		-156	-64	-155.914	-63.9237
		-156	-63	-156.069	-62.9814
		-156	-62	-155.986	-62.0034
		-156	-61	-156.119	-61.0689
		-156	-60	-155.849	-59.8221
		-156	-59	-155.859	-58.9375
		-156	-58	-156.181	-57.7844
		-156	-57	-155.804	-57.0743
		-156	-56	-155.986	-55.7602
		-156	-55	-155.973	-54.9712
		-156	-54	-155.973	-53.9056
		-156	-53	-156.031	-53.0449
		-156	-52	-156.031	-51.7743
		-156	-51	-156.102	-51.0322
		-156	-50	-155.932	-50.0292
		-156	-49	-156.05	-48.8658
		-156	-48	-156.252	-48.018
		-156	-47	-156.015	-46.94
		-156	-46	-155.884	-45.7953
		-156	-45	-155.946	-44.9978
		-156	-44	-155.848	-44.0638
		-156	-43	-155.757	-42.7724
		-156	-42	-155.928	-42.0607
		-156	-41	-155.874	-40.8615
		-156	-40	-155.863	-39.8147
		-156	-39	-155.914	-38.9504
		-156	-38	-155.774	-37.901
		-156	-37	-155.992	-37.0488
		-156	-36	-155.918	-36.1187
		-156	-35	-155.994	-35.1238
		-156	-34	-156.004	-33.978
		-156	-33	-155.943	-32.959
		-156	-32	-155.855	-32.1207
		-156	-31	-155.634	-31.1594
		-156	-30	-155.926	-30.0571
		-156	-29	-155.95	-29.031
		-156	-28	-155.83	-28.0124
		-156	-27	-155.849	-26.893
		-156	-26	-155.938	-25.994
		-156	-25	-155.863	-24.8324
		-156	-24	-155.861	-23.9554
		-156	-23	-156.025	-22.974
		-156	-22	-155.857	-22.0048
		-156	-21	-155.823	-20.8739
		-156	-20	-156.05	-20.1284
		-156	-19	-155.846	-18.7481
		-156	-18	-155.885	-17.8884
		-156	-17	-155.921	-16.9518
		-156	-16	-155.991	-16.0222
		-156	-15	-155.93	-15.0141
		-156	-14	-155.868	-13.9921
		-156	-13	-155.904	-12.9836
		-156	-12	-156.117	-12.0519
		-156	-11	-155.865	-11.0592
		-156	-10	-156.066	-10.1125
		-156	-9	-156.099	-8.95983
		-156	-8	-155.905	-7.83429
		-156	-7	-155.771	-7.10732
		-156	-6	-155.902	-5.96753
		-156	-5	-156.122	-4.8122
		-156	-4	-155.868	-3.84456
		-156	-3	-156.024	-3.11313
		-156	-2	-155.807	-1.85095
		-156	-1	-155.91	-0.98893
		-156	0	-155.921	-0.0457803
		-156	1	-155.909	0.718122
		-156	2	-155.875	2.07487
		-156	3	-155.963	3.03447
		-156	4	-155.889	4.03081
		-156	5	-155.867	4.99648
		-156	6	-156.014	5.99446
		-156	7	-155.797	6.97556
		-156	8	-156.174	8.10922
		-156	9	-155.932	9.01289
		-156	10	-155.997	9.99602
		-156	11	-155.95	10.9035
		-156	12	-155.917	11.9957
		-156	13	-155.93	13.0406
		-156	14	-155.711	13.8775
		-156	15	-155.904	14.9536
		-156	16	-155.957	15.9751
		-156	17	-155.805	17.0399
		-156	18	-155.913	18.0158
		-156	19	-155.837	19.0648
		-156	20	-156.023	20.1552
		-156	21	-155.91	21.1012
		-156	22	-155.985	21.8671
		-156	23	-156.082	22.9359
		-156	24	-155.927	23.9844
		-156	25	-155.779	24.838
		-156	26	-155.861	26.166
		-156	27	-155.829	27.0783
		-156	28	-155.933	27.9409
		-156	29	-156.025	28.9957
		-156	30	-156.233	29.9305
		-156	31	-156.014	30.9642
		-156	32	-155.861	31.9016
		-156	33	-155.891	32.9275
		-156	34	-155.786	33.772
		-156	35	-155.966	34.9082
		-156	36	-155.923	36.1559
		-156	37	-155.868	36.9918
		-156	38	-155.892	37.8825
		-156	39	-155.827	38.9908
		-156	40	-156.014	40.0936
		-156	41	-155.885	41.1455
		-156	42	-155.886	41.9518
		-156	43	-155.963	43.1472
		-156	44	-155.937	43.7713
		-156	45	-156.059	44.8863
		-156	46	-155.773	46.1087
		-156	47	-155.926	46.9953
		-156	48	-155.871	47.8073
		-156	49	-155.915	48.9286
		-156	50	-155.926	49.8134
		-156	51	-155.998	50.8743
		-156	52	-155.973	51.9643
		-156	53	-155.98	52.87
		-156	54	-155.918	53.9554
		-156	55	-155.85	54.974
		-156	56	-156	55.8898
		-156	57	-155.988	56.9667
		-156	58	-155.975	57.8685
		-156	59	-155.922	59.0245
		-156	60	-156.014	60.023
		-156	61	-155.913	60.7638
		-156	62	-155.946	61.8304
		-156	63	-155.859	63.0249
		-156	64	-155.873	64.0502
		-156	65	-155.879	64.8994
		-156	66	-155.668	66.0425
		-156	67	-155.689	67.0788
		-156	68	-155.311	68.2735
		-155	-69	-154.536	-68.9722
		-155	-68	-154.745	-67.9984
		-155	-67	-154.912	-67.0906
		-155	-66	-154.877	-65.8907
		-155	-65	-154.975	-65.0651
		-155	-64	-155.014	-64.0392
		-155	-63	-154.961	-62.8801
		-155	-62	-154.949	-62.101
		-155	-61	-154.943	-60.9597
		-155	-60	-154.837	-60.021
		-155	-59	-154.854	-59.0564
		-155	-58	-154.818	-57.8695
		-155	-57	-154.808	-57.0136
		-155	-56	-154.806	-55.938
		-155	-55	-154.949	-54.9017
		-155	-54	-154.955	-54.1087
		-155	-53	-154.834	-52.9441
		-155	-52	-154.864	-51.792
		-155	-51	-154.943	-51.0001
		-155	-50	-154.941	-50.0688
		-155	-49	-154.821	-49.1296
		-155	-48	-154.887	-47.9588
		-155	-47	-155.008	-46.9111
		-155	-46	-154.839	-45.9623
		-155	-45	-154.834	-44.85
		-155	-44	-154.938	-43.9323
		-155	-43	-154.598	-42.9387
		-155	-42	-154.993	-41.9443
		-155	-41	-154.938	-40.9461
		-155	-40	-155.003	-39.8493
		-155	-39	-155.029	-39.0442
		-155	-38	-155.086	-38.0564
		-155	-37	-154.992	-36.7608
		-155	-36	-155.014	-35.9949
		-155	-35	-154.742	-35.044
		-155	-34	-155.07	-34.0201
		-155	-33	-154.932	-32.8336
		-155	-32	-154.945	-31.7767
		-155	-31	-154.895	-31.0474
		-155	-30	-154.912	-30.0344
		-155	-29	-154.887	-28.8599
		-155	-28	-154.95	-27.8154
		-155	-27	-155.143	-27.0501
		-155	-26	-154.864	-25.9008
		-155	-25	-155.098	-25.0167
		-155	-24	-154.798	-23.9345
		-155	-23	-155.085	-23.0203
		-155	-22	-154.654	-21.8715
		-155	-21	-154.882	-21.079
		-155	-20	-154.948	-20.0881
		-155	-19	-154.929	-19.1515
		-155	-18	-154.986	-17.8832
		-155	-17	-154.701	-17.0465
		-155	-16	-155.058	-15.9871
		-155	-15	-155.094	-14.8743
		-155	-14	-155.218	-14.0429
		-155	-13	-154.795	-13.0529
		-155	-12	-155.036	-11.858
		-155	-11	-154.987	-11.0013
		-155	-10	-154.813	-10.0218
		-155	-9	-154.726	-9.0421
		-155	-8	-154.683	-8.01751
		-155	-7	-154.859	-6.97653
		-155	-6	-154.934	-5.99947
		-155	-5	-154.94	-4.89479
		-155	-4	-154.877	-4.04158
		-155	-3	-154.697	-2.99516
		-155	-2	-154.829	-2.0832
		-155	-1	-154.939	-1.0435
		-155	0	-155.065	0.00824742
		-155	1	-155.028	1.07779
		-155	2	-154.828	2.00828
		-155	3	-154.866	2.89811
		-155	4	-154.834	4.05872
		-155	5	-155.082	5.05672
		-155	6	-154.893	6.0253
		-155	7	-154.889	7.03062
		-155	8	-155.197	7.98089
		-155	9	-154.956	9.0306
		-155	10	-154.761	9.75416
		-155	11	-154.803	10.875
		-155	12	-155.005	11.9491
		-155	13	-154.885	13.0924
		-155	14	-154.851	13.8922
		-155	15	-155.053	14.9565
		-155	16	-155.007	15.9679
		-155	17	-154.809	17.0371
		-155	18	-154.921	18.0668
		-155	19	-154.973	19.1574
		-155	20	-155.046	19.9169
		-155	21	-155.032	21.0271
		-155	22	-154.96	22.0942
		-155	23	-154.911	22.9184
		-155	24	-154.869	24.0182
		-155	25	-154.89	24.9618
		-155	26	-154.979	25.8925
		-155	27	-154.816	26.9542
		-155	28	-155.009	28.1932
		-155	29	-154.875	29.1436
		-155	30	-154.714	29.9137
		-155	31	-154.799	30.9557
		-155	32	-154.9	32.0524
		-155	33	-154.936	32.8875
		-155	34	-155.012	33.972
		-155	35	-154.964	35.0634
		-155	36	-155.044	35.9718
		-155	37	-154.877	36.9848
		-155	38	-154.993	37.9574
		-155	39	-154.967	38.9452
		-155	40	-154.958	40.1169
		-155	41	-154.902	41.0149
		-155	42	-154.902	42.035
		-155	43	-154.949	43.0753
		-155	44	-155.041	43.9259
		-155	45	-155.027	45.0514
		-155	46	-154.848	46.0736
		-155	47	-155.028	46.9945
		-155	48	-154.82	47.9714
		-155	49	-154.933	48.9819
		-155	50	-154.876	49.969
		-155	51	-154.779	50.9519
		-155	52	-154.989	52.0248
		-155	53	-154.789	52.9764
		-155	54	-154.925	54.0152
		-155	55	-154.91	54.9331
		-155	56	-154.971	56.0063
		-155	57	-154.941	57.0861
		-155	58	-154.885	58.1166
		-155	59	-154.956	59.1092
		-155	60	-154.971	59.9596
		-155	61	-154.916	61.0292
		-155	62	-154.889	61.9829
		-155	63	-154.993	62.7675
		-155	64	-154.967	64.0654
		-155	65	-155.08	65.0639
		-155	66	-154.969	65.8366
		-155	67	-154.91	67.0146
		-155	68	-154.937	67.9847
		-155	69	-154.72	69.0063
		-155	70	-154.184	69.6763
		-154	-71	-153.554	-70.8422
		-154	-70	-153.509	-70.0157
		-154	-69	-153.97	-68.8487
		-154	-68	-153.964	-67.9164
		-154	-67	-153.755	-67.0031
		-154	-66	-153.97	-66.0072
		-154	-65	-153.871	-64.956
		-154	-64	-153.915	-63.9152
		-154	-63	-153.793	-62.8951
		-154	-62	-153.933	-61.8738
		-154	-61	-154.03	-61.1286
		-154	-60	-153.943	-60.0201
		-154	-59	-153.98	-59.044
		-154	-58	-153.876	-57.9373
		-154	-57	-153.931	-57.0234
		-154	-56	-153.848	-55.928
		-154	-55	-153.758	-55.1097
		-154	-54	-153.708	-53.9154
		-154	-53	-153.837	-53.0408
		-154	-52	-153.785	-52.1331
		-154	-51	-154.028	-51.0907
		-154	-50	-154.062	-49.9193
		-154	-49	-153.891	-48.9188
		-154	-48	-154.048	-48.0882
		-154	-47	-153.902	-47.0332
		-154	-46	-153.907	-45.9311
		-154	-45	-153.892	-44.8257
		-154	-44	-153.902	-43.8974
		-154	-43	-154.05	-42.9427
		-154	-42	-153.878	-42.0023
		-154	-41	-154.203	-41.0953
		-154	-40	-153.894	-40.0729
		-154	-39	-153.93	-39.119
		-154	-38	-153.992	-37.9012
		-154	-37	-154.03	-36.915
		-154	-36	-154.034	-36.0267
		-154	-35	-154.075	-34.9957
		-154	-34	-153.964	-33.9725
		-154	-33	-154.125	-32.8339
		-154	-32	-154.077	-31.7614
		-154	-31	-153.959	-30.8404
		-154	-30	-153.935	-30.0806
		-154	-29	-153.851	-28.9343
		-154	-28	-153.939	-28.0531
		-154	-27	-154.079	-26.7961
		-154	-26	-153.763	-26.1101
		-154	-25	-153.852	-24.9795
		-154	-24	-153.944	-23.8526
		-154	-23	-154.131	-22.9119
		-154	-22	-153.81	-21.9034
		-154	-21	-153.808	-20.9639
		-154	-20	-153.985	-19.8894
		-154	-19	-153.89	-19.0291
		-154	-18	-154.08	-17.9007
		-154	-17	-153.834	-17.014
		-154	-16	-153.933	-16.1284
		-154	-15	-154.11	-14.8653
		-154	-14	-153.983	-14.0042
		-154	-13	-153.995	-12.8956
		-154	-12	-154.1	-12.1158
		-154	-11	-153.882	-11.0053
		-154	-10	-153.976	-9.88774
		-154	-9	-153.693	-8.88405
		-154	-8	-153.899	-7.94909
		-154	-7	-153.808	-7.03685
		-154	-6	-153.792	-5.92593
		-154	-5	-153.896	-4.94974
		-154	-4	-153.91	-3.9767
		-154	-3	-153.802	-3.1055
		-154	-2	-153.974	-1.91853
		-154	-1	-153.98	-1.11905
		-154	0	-153.875	-0.098306
		-154	1	-153.999	1.17317
		-154	2	-153.881	2.00893
		-154	3	-154.152	3.08129
		-154	4	-153.878	3.92185
		-154	5	-153.971	4.90988
		-154	6	-153.863	5.98502
		-154	7	-153.87	7.09091
		-154	8	-154.076	7.94445
		-154	9	-153.997	8.98968
		-154	10	-153.891	9.87307
		-154	11	-154.014	11.2272
		-154	12	-153.908	12.0733
		-154	13	-153.891	12.9783
		-154	14	-153.91	14.0923
		-154	15	-153.894	14.961
		-154	16	-154.085	15.912
		-154	17	-153.882	17.0577
		-154	18	-153.877	18.0436
		-154	19	-153.9	18.9984
		-154	20	-153.928	20.0387
		-154	21	-154.074	20.9066
		-154	22	-153.948	21.9857
		-154	23	-153.903	23.0998
		-154	24	-154.005	24.1553
		-154	25	-153.826	24.9229
		-154	26	-154.021	25.9294
		-154	27	-153.841	26.9856
		-154	28	-153.968	27.8742
		-154	29	-153.985	28.9225
		-154	30	-153.876	29.8824
		-154	31	-153.87	30.9708
		-154	32	-153.78	32.0043
		-154	33	-153.87	32.8844
		-154	34	-153.871	34.0503
		-154	35	-153.889	35.0531
		-154	36	-153.908	36.0664
		-154	37	-153.887	36.9899
		-154	38	-154.078	37.9399
		-154	39	-153.92	38.9013
		-154	40	-153.971	40.1044
		-154	41	-153.907	41.1261
		-154	42	-154.033	41.8735
		-154	43	-153.903	42.8679
		-154	44	-153.87	43.9532
		-154	45	-154.041	45.0169
		-154	46	-154.019	46.0533
		-154	47	-154.024	46.9213
		-154	48	-154.005	47.7784
		-154	49	-153.821	49.0294
		-154	50	-153.951	49.9025
		-154	51	-154.093	50.8839
		-154	52	-153.796	51.878
		-154	53	-153.779	53.1369
		-154	54	-153.993	53.9141
		-154	55	-154.019	54.9051
		-154	56	-153.875	56.0672
		-154	57	-154.134	57.0296
		-154	58	-153.9	57.8982
		-154	59	-153.963	59.0476
		-154	60	-153.99	60.0263
		-154	61	-154.019	61.0671
		-154	62	-153.987	61.9078
		-154	63	-153.977	62.9461
		-154	64	-153.946	64.089
		-154	65	-153.95	64.8967
		-154	66	-153.952	65.7199
		-154	67	-153.978	66.8047
		-154	68	-153.886	68.0609
		-154	69	-153.921	68.9041
		-154	70	-153.844	70.0558
		-154	71	-153.775	70.9565
		-154	72	-153.607	71.6049
		-153	-74	-153	-72.625
		-153	-73	-152.338	-72.6404
		-153	-72	-152.797	-71.8885
		-153	-71	-152.986	-70.9966
		-153	-70	-152.934	-70.0919
		-153	-69	-152.854	-68.9251
		-153	-68	-152.934	-67.8677
		-153	-67	-153.085	-66.9299
		-153	-66	-152.953	-65.9574
		-153	-65	-152.805	-64.8809
		-153	-64	-152.985	-63.9089
		-153	-63	-152.822	-63.0243
		-153	-62	-152.971	-61.8262
		-153	-61	-152.921	-60.8789
		-153	-60	-152.972	-60.1272
		-153	-59	-152.77	-58.7427
		-153	-58	-152.84	-57.9334
		-153	-57	-152.841	-57.0627
		-153	-56	-153.038	-55.9461
		-153	-55	-152.857	-54.9683
		-153	-54	-152.691	-54.1483
		-153	-53	-152.796	-52.9145
		-153	-52	-153.059	-52.0026
		-153	-51	-153.016	-50.8835
		-153	-50	-152.931	-49.9849
		-153	-49	-153	-48.9392
		-153	-48	-152.969	-48.1062
		-153	-47	-152.944	-46.9938
		-153	-46	-152.81	-45.9914
		-153	-45	-153.024	-44.9363
		-153	-44	-152.868	-43.9647
		-153	-43	-152.936	-43.027
		-153	-42	-152.977	-41.7323
		-153	-41	-153.178	-41.0467
		-153	-40	-152.973	-39.8523
		-153	-39	-152.808	-39.0148
		-153	-38	-152.906	-38.0074
		-153	-37	-152.621	-37.0348
		-153	-36	-152.911	-36.0001
		-153	-35	-153.003	-34.9989
		-153	-34	-152.868	-33.925
		-153	-33	-152.923	-32.9275
		-153	-32	-152.937	-31.9109
		-153	-31	-152.832	-31.034
		-153	-30	-153.005	-29.9351
		-153	-29	-153.064	-29.0605
		-153	-28	-152.824	-27.9471
		-153	-27	-152.994	-26.926
		-153	-26	-152.911	-25.9371
		-153	-25	-152.89	-24.8165
		-153	-24	-152.94	-24.0452
		-153	-23	-153.023	-22.8174
		-153	-22	-152.872	-22.0409
		-153	-21	-152.969	-20.8959
		-153	-20	-153.005	-20.0118
		-153	-19	-152.662	-18.9578
		-153	-18	-152.881	-17.9314
		-153	-17	-153.001	-17.0764
		-153	-16	-152.867	-16.0925
		-153	-15	-152.979	-14.9014
		-153	-14	-152.846	-13.9029
		-153	-13	-152.9	-13.1162
		-153	-12	-152.884	-11.9056
		-153	-11	-152.856	-10.8043
		-153	-10	-153.033	-9.88113
		-153	-9	-152.881	-8.93147
		-153	-8	-152.975	-8.03599
		-153	-7	-152.921	-7.03264
		-153	-6	-152.796	-6.20252
		-153	-5	-152.882	-5.07325
		-153	-4	-152.935	-4.1008
		-153	-3	-152.746	-3.01544
		-153	-2	-152.862	-2.03833
		-153	-1	-152.931	-0.87976
		-153	0	-153.011	0.0509029
		-153	1	-152.925	1.15812
		-153	2	-152.819	1.86768
		-153	3	-152.96	3.02938
		-153	4	-152.894	3.92969
		-153	5	-152.851	4.98177
		-153	6	-153.123	5.96777
		-153	7	-152.94	6.94816
		-153	8	-152.755	7.98777
		-153	9	-152.869	9.10752
		-153	10	-152.837	10.0413
		-153	11	-153.018	11.0082
		-153	12	-153.041	12.004
		-153	13	-152.909	13.0343
		-153	14	-152.907	14.0496
		-153	15	-152.985	15.0692
		-153	16	-152.893	16.0957
		-153	17	-152.892	17.0152
		-153	18	-152.798	17.9424
		-153	19	-152.884	19.072
		-153	20	-152.975	19.922
		-153	21	-153.054	20.9524
		-153	22	-153.147	21.9611
		-153	23	-152.973	22.9738
		-153	24	-152.889	23.867
		-153	25	-153.045	25.0359
		-153	26	-152.85	26.0425
		-153	27	-152.791	26.9313
		-153	28	-152.883	28.0004
		-153	29	-152.856	29.0256
		-153	30	-152.896	30.0062
		-153	31	-152.851	30.9275
		-153	32	-152.907	31.8224
		-153	33	-153.041	32.8928
		-153	34	-152.862	33.9198
		-153	35	-152.998	34.9388
		-153	36	-152.968	35.8604
		-153	37	-152.851	37.1036
		-153	38	-152.9	37.871
		-153	39	-152.847	38.8323
		-153	40	-152.861	40.1018
		-153	41	-152.925	40.8737
		-153	42	-152.957	42.0657
		-153	43	-152.853	42.8839
		-153	44	-152.934	43.9121
		-153	45	-152.923	45.0587
		-153	46	-152.882	45.8912
		-153	47	-152.973	47.0451
		-153	48	-152.925	47.9409
		-153	49	-152.874	48.9486
		-153	50	-152.894	49.98
		-153	51	-152.883	50.9488
		-153	52	-153.022	52.0251
		-153	53	-153.029	52.8269
		-153	54	-152.861	53.9688
		-153	55	-153.05	55.0269
		-153	56	-152.919	56.0245
		-153	57	-152.833	56.9815
		-153	58	-152.856	57.8208
		-153	59	-152.864	58.8786
		-153	60	-152.864	60.0167
		-153	61	-153.007	61.1123
		-153	62	-153.113	61.9146
		-153	63	-153.072	62.996
		-153	64	-152.893	63.9864
		-153	65	-153.118	64.8008
		-153	66	-152.897	65.9901
		-153	67	-152.924	66.7076
		-153	68	-152.802	67.9916
		-153	69	-152.953	69.0341
		-153	70	-152.927	69.9602
		-153	71	-152.954	70.9297
		-153	72	-152.95	72.1163
		-153	73	-152.939	72.7439
		-153	74	-152.565	73.8734
		-153	75	-150.444	73.4444
		-152	-76	-151.95	-76.525
		-152	-75	-151.572	-74.8976
		-152	-74	-151.879	-73.9519
		-152	-73	-152.076	-72.9512
		-152	-72	-151.919	-71.9987
		-152	-71	-151.878	-70.835
		-152	-70	-151.971	-69.9214
		-152	-69	-151.868	-68.8952
		-152	-68	-151.913	-68.1002
		-152	-67	-151.982	-67.0322
		-152	-66	-152.119	-65.8904
		-152	-65	-151.939	-64.8472
		-152	-64	-151.977	-64.0809
		-152	-63	-151.901	-62.7652
		-152	-62	-151.946	-62.0512
		-152	-61	-152.027	-61.053
		-152	-60	-151.879	-59.8532
		-152	-59	-152.039	-59.0094
		-152	-58	-151.833	-57.8864
		-152	-57	-152.003	-57.1067
		-152	-56	-151.909	-56.0233
		-152	-55	-151.834	-54.8321
		-152	-54	-151.96	-53.9478
		-152	-53	-152.017	-53.0078
		-152	-52	-151.959	-52.0289
		-152	-51	-152.176	-50.9677
		-152	-50	-151.964	-49.9559
		-152	-49	-151.818	-48.84
		-152	-48	-152.047	-47.8956
		-152	-47	-152.034	-46.775
		-152	-46	-151.933	-45.9835
		-152	-45	-151.907	-44.9319
		-152	-44	-151.919	-43.9023
		-152	-43	-151.765	-42.9502
		-152	-42	-152.047	-41.8366
		-152	-41	-151.998	-40.8331
		-152	-40	-151.863	-40.0996
		-152	-39	-151.912	-38.9842
		-152	-38	-151.909	-37.8973
		-152	-37	-152.044	-37.0971
		-152	-36	-151.94	-36.0218
		-152	-35	-151.963	-35.1342
		-152	-34	-151.928	-33.831
		-152	-33	-151.927	-32.9099
		-152	-32	-151.887	-31.9566
		-152	-31	-151.912	-30.9364
		-152	-30	-152.059	-29.9078
		-152	-29	-151.77	-29.1245
		-152	-28	-151.924	-27.8632
		-152	-27	-151.97	-26.9118
		-152	-26	-152.006	-25.9095
		-152	-25	-152.013	-24.7911
		-152	-24	-152.107	-23.9947
		-152	-23	-151.865	-22.8779
		-152	-22	-151.875	-21.8996
		-152	-21	-152.025	-20.9743
		-152	-20	-151.869	-20.0114
		-152	-19	-151.814	-18.9431
		-152	-18	-152.036	-17.8911
		-152	-17	-151.906	-17.0816
		-152	-16	-151.998	-16.0424
		-152	-15	-151.859	-15.1198
		-152	-14	-151.943	-14.0786
		-152	-13	-152.012	-12.9472
		-152	-12	-151.868	-12.0163
		-152	-11	-151.903	-10.9792
		-152	-10	-152.021	-9.95749
		-152	-9	-152.091	-8.96782
		-152	-8	-152.029	-8.02748
		-152	-7	-151.927	-6.98941
		-152	-6	-151.857	-5.99297
		-152	-5	-151.949	-5.02011
		-152	-4	-151.853	-4.03988
		-152	-3	-151.839	-3.08828
		-152	-2	-151.974	-2.07179
		-152	-1	-151.85	-1.01772
		-152	0	-151.903	0.0754319
		-152	1	-151.842	0.939371
		-152	2	-151.854	1.99947
		-152	3	-151.941	3.10525
		-152	4	-151.796	4.06508
		-152	5	-151.866	4.99757
		-152	6	-151.822	6.0508
		-152	7	-151.852	7.10376
		-152	8	-151.884	7.86387
		-152	9	-151.881	8.95861
		-152	10	-151.874	9.88096
		-152	11	-151.894	10.9571
		-152	12	-152.192	12.0248
		-152	13	-151.841	12.8115
		-152	14	-151.932	13.9376
		-152	15	-151.881	14.6818
		-152	16	-152.005	15.9528
		-152	17	-152.024	16.8194
		-152	18	-151.878	17.9329
		-152	19	-151.877	18.9185
		-152	20	-151.926	20.0396
		-152	21	-151.897	20.9954
		-152	22	-152.005	21.8465
		-152	23	-151.952	23.1449
		-152	24	-152.064	24.0174
		-152	25	-151.779	25.0223
		-152	26	-151.856	25.7703
		-152	27	-151.922	27.0408
		-152	28	-151.972	27.9509
		-152	29	-152.086	28.9425
		-152	30	-151.927	29.9311
		-152	31	-151.936	31.0336
		-152	32	-151.881	31.985
		-152	33	-151.957	32.94
		-152	34	-151.979	34.1218
		-152	35	-151.995	34.8595
		-152	36	-152.06	35.8652
		-152	37	-152.131	36.973
		-152	38	-151.939	37.8315
		-152	39	-151.95	38.9246
		-152	40	-151.854	39.9541
		-152	41	-152.063	41.0961
		-152	42	-151.914	41.9859
		-152	43	-151.874	42.9892
		-152	44	-151.858	44.0931
		-152	45	-151.94	45.0529
		-152	46	-151.736	46.0098
		-152	47	-151.945	46.8092
		-152	48	-151.929	47.9712
		-152	49	-151.785	49.0417
		-152	50	-152.023	50.1044
		-152	51	-151.894	50.9301
		-152	52	-151.778	52.0349
		-152	53	-151.947	52.9087
		-152	54	-151.776	54.0958
		-152	55	-152.141	54.9847
		-152	56	-151.94	55.9346
		-152	57	-151.833	57.0134
		-152	58	-151.97	57.824
		-152	59	-151.84	58.9747
		-152	60	-151.856	59.739
		-152	61	-152.056	60.777
		-152	62	-151.911	61.912
		-152	63	-152.017	62.8986
		-152	64	-151.907	63.9565
		-152	65	-151.913	64.9358
		-152	66	-152.028	65.7726
		-152	67	-152.077	67.0171
		-152	68	-151.997	67.99
		-152	69	-151.925	68.865
		-152	70	-151.832	70.0449
		-152	71	-151.87	70.8995
		-152	72	-152.015	71.8138
		-152	73	-151.994	72.9227
		-152	74	-151.732	74.0577
		-152	75	-151.934	74.9116
		-152	76	-151.913	76.1819
		-152	77	-150.677	78.1935
		-151	-78	-151.833	-74
		-151	-77	-150.703	-77.0786
		-151	-76	-150.871	-75.9966
		-151	-75	-151.026	-75.0818
		-151	-74	-150.993	-73.814
		-151	-73	-150.899	-72.9868
		-151	-72	-150.87	-72.0089
		-151	-71	-150.969	-70.9003
		-151	-70	-150.875	-70.034
		-151	-69	-150.904	-68.8672
		-151	-68	-150.676	-67.8501
		-151	-67	-150.906	-67.0292
		-151	-66	-151.071	-65.8793
		-151	-65	-150.917	-64.9302
		-151	-64	-150.908	-63.9035
		-151	-63	-150.917	-62.8389
		-151	-62	-150.938	-61.9021
		-151	-61	-151.067	-60.8082
		-151	-60	-151.119	-60.0803
		-151	-59	-150.751	-58.9246
		-151	-58	-150.863	-57.9621
		-151	-57	-151.075	-56.9045
		-151	-56	-150.964	-55.8938
		-151	-55	-150.794	-55.0261
		-151	-54	-150.98	-53.9629
		-151	-53	-150.904	-53.0722
		-151	-52	-150.934	-51.9846
		-151	-51	-150.957	-50.8636
		-151	-50	-151.113	-49.9064
		-151	-49	-150.935	-48.9378
		-151	-48	-150.944	-47.8521
		-151	-47	-150.8	-46.983
		-151	-46	-150.871	-45.9784
		-151	-45	-150.955	-45.0544
		-151	-44	-150.817	-43.9777
		-151	-43	-150.969	-43.0663
		-151	-42	-150.792	-41.9697
		-151	-41	-151.03	-40.9557
		-151	-40	-150.869	-40.0734
		-151	-39	-150.776	-39.0091
		-151	-38	-150.877	-37.9039
		-151	-37	-150.922	-36.9881
		-151	-36	-150.997	-35.9307
		-151	-35	-150.87	-34.8752
		-151	-34	-150.837	-33.885
		-151	-33	-150.898	-32.9647
		-151	-32	-150.711	-31.9136
		-151	-31	-150.764	-30.9199
		-151	-30	-151.139	-29.8506
		-151	-29	-150.874	-29.0765
		-151	-28	-150.83	-28.1296
		-151	-27	-150.73	-26.7754
		-151	-26	-151.153	-25.9173
		-151	-25	-150.918	-25.1451
		-151	-24	-150.987	-24.0397
		-151	-23	-150.864	-23.0656
		-151	-22	-150.942	-22.001
		-151	-21	-150.982	-20.9894
		-151	-20	-150.871	-19.9299
		-151	-19	-150.833	-18.8159
		-151	-18	-150.824	-17.8584
		-151	-17	-150.882	-17.0705
		-151	-16	-150.857	-16.2301
		-151	-15	-150.899	-14.9938
		-151	-14	-150.766	-14.1207
		-151	-13	-150.976	-12.9595
[truncated: 88,691 more rows]

## Sheet: Figure 1g
Figure 1g
		r	phi_0.61_parallel	phi_0.61_perpendicular	phi_0.15_parallel	phi_0.15_perpendicular	A/r^2	-A/r^2
	Main Plot (2D)	1	11.8506	1.39696	4.38807	-0.90418	--	-6
		1.0625	10.6962	1.43276	4.36555	-0.86195	5.31488	-5.31488
		1.125	9.72872	1.57813	4.1993	-0.87202	4.74074	-4.74074
		1.1875	8.31819	1.62516	3.96471	-0.86837	4.25485	-4.25485
		1.25	6.57033	1.57123	3.71277	-0.89598	3.84	-3.84
		1.3125	4.72379	1.4394	3.34381	-0.90261	3.48299	-3.48299
		1.375	3.03437	1.1474	3.14989	-0.92119	3.17355	-3.17355
		1.4375	1.76626	0.73758	2.83765	-0.93374	2.90359	-2.90359
		1.5	1.08273	0.30121	2.57483	-0.93313	2.66667	-2.66667
		1.5625	1.1729	-0.11519	2.44315	-0.95622	2.4576	-2.4576
		1.625	1.88037	-0.46518	2.19961	-0.98389	2.27219	-2.27219
		1.6875	3.05905	-0.68681	2.0483	-0.95225	2.107	-2.107
		1.75	4.14424	-0.77031	1.87043	-0.92805	1.95918	-1.95918
		1.8125	4.99174	-0.76487	1.72229	-0.97269	1.8264	-1.8264
		1.875	5.55877	-0.74391	1.603	-0.93846	1.70667	-1.70667
		1.9375	5.78557	-0.72407	1.50283	-0.92018	1.59834	-1.59834
		2	5.74895	-0.70497	1.41853	-0.89976	1.5	-1.5
		2.0625	5.47367	-0.69002	1.3344	-0.92486	1.41047	-1.41047
		2.125	5.05186	-0.70282	1.27767	-0.92489	1.32872	-1.32872
		2.1875	4.50657	-0.73569	1.23516	-0.87452	1.25388	-1.25388
		2.25	3.86955	-0.77121	1.17171	-0.88733	1.18519	-1.18519
		2.3125	3.13831	-0.83024	1.10314	-0.8945	1.12199	-1.12199
		2.375	2.41704	-0.89036	1.08612	-0.85714	1.06371	-1.06371
		2.4375	1.80576	-0.95676	1.02599	-0.81915	1.00986	-1.00986
		2.5	1.42494	-1.049	0.98389	-0.79612	0.96	-0.96
		2.5625	1.41337	-1.13259	0.95285	-0.77585	0.91374	-0.91374
		2.625	1.72835	-1.19638	0.91314	-0.78958	0.87075	-0.87075
		2.6875	2.22437	-1.21878	0.85819	-0.7215	0.83072	-0.83072
		2.75	2.69675	-1.21094	0.85028	-0.75312	0.79339	-0.79339
		2.8125	3.04071	-1.18668	0.80727	-0.68936	0.75852	-0.75852
		2.875	3.21701	-1.16226	0.79228	-0.71831	0.7259	-0.7259
		2.9375	3.26161	-1.12494	0.75416	-0.64886	0.69534	-0.69534
		3	3.17986	-1.11023	0.70162	-0.62924	0.66667	-0.66667
		3.0625	3.00962	-1.08656	0.68281	-0.59698	0.63973	-0.63973
		3.125	2.77591	-1.08825	0.66002	-0.60127	0.6144	-0.6144
		3.1875	2.50009	-1.07826	0.59948	-0.57475	0.59054	-0.59054
		3.25	2.18747	-1.08285	0.60205	-0.55186	0.56805	-0.56805
		3.3125	1.87577	-1.10419	0.60073	-0.50996	0.54681	-0.54681
		3.375	1.5762	-1.11736	0.57665	-0.52102	0.52675	-0.52675
		3.4375	1.35505	-1.13496	0.53275	-0.50692	0.50777	-0.50777
		3.5	1.23769	-1.14222	0.5277	-0.48512	0.4898	-0.4898
		3.5625	1.25196	-1.14853	0.49921	-0.48878	0.47276	-0.47276
		3.625	1.36619	-1.13514	0.49073	-0.46564	0.4566	-0.4566
		3.6875	1.5668	-1.11002	0.48073	-0.44446	0.44125	-0.44125
		3.75	1.74593	-1.1108	0.46322	-0.43018	0.42667	-0.42667
		3.8125	1.89418	-1.08741	0.41799	-0.41075	0.41279	-0.41279
		3.875	1.96838	-1.06808	0.41071	-0.42017	0.39958	-0.39958
		3.9375	1.97878	-1.03569	0.40042	-0.40677	0.387	-0.387
		4	1.91026	-1.0274	0.38294	-0.39399	0.375	-0.375
		4.0625	1.81242	-1.00165	0.36874	-0.36925	0.36355	-0.36355
		4.125	1.67746	-0.98561	0.35065	-0.37912	0.35262	-0.35262
		4.1875	1.51311	-0.97642	0.36808	-0.36015	0.34217	-0.34217
		4.25	1.35797	-0.98188	0.33269	-0.36616	0.33218	-0.33218
		4.3125	1.20853	-0.96846	0.33729	-0.35157	0.32262	-0.32262
		4.375	1.0776	-0.96676	0.35166	-0.32005	0.31347	-0.31347
		4.4375	1.00029	-0.96792	0.31835	-0.33223	0.3047	-0.3047
		4.5	0.97078	-0.95689	0.32549	-0.34297	0.2963	-0.2963
		4.5625	0.99335	-0.94406	0.30926	-0.29255	0.28823	-0.28823
		4.625	1.03998	-0.93339	0.29648	-0.30945	0.2805	-0.2805
		4.6875	1.12647	-0.91647	0.29738	-0.29874	0.27307	-0.27307
		4.75	1.19191	-0.8954	0.29697	-0.28581	0.26593	-0.26593
		4.8125	1.24041	-0.87945	0.3042	-0.27618	0.25907	-0.25907
		4.875	1.2791	-0.86761	0.28157	-0.25572	0.25247	-0.25247
		4.9375	1.26477	-0.8492	0.25459	-0.25145	0.24611	-0.24611
		5	1.22201	-0.84315	0.22553	-0.24292	0.24	-0.24
		5.0625	1.16356	-0.81568	0.22442	-0.25713	0.23411	-0.23411
		5.125	1.08954	-0.80578	0.24542	-0.22645	0.22844	-0.22844
		5.1875	0.9964	-0.80392	0.23872	-0.23236	0.22296	-0.22296
		5.25	0.922	-0.79095	0.20728	-0.22026	0.21769	-0.21769
		5.3125	0.84769	-0.78042	0.2273	-0.20401	0.2126	-0.2126
		5.375	0.79245	-0.77988	0.21402	-0.2255	0.20768	-0.20768
		5.4375	0.74585	-0.75415	0.20109	-0.22097	0.20293	-0.20293
		5.5	0.74848	-0.74238	0.23564	-0.22303	0.19835	-0.19835
		5.5625	0.76749	-0.72959	0.19419	-0.19389	0.19391	-0.19391
		5.625	0.79234	-0.72237	0.21558	-0.21116	0.18963	-0.18963
		5.6875	0.81263	-0.72055	0.18814	-0.20127	0.18548	-0.18548
		5.75	0.85105	-0.71073	0.19323	-0.20351	0.18147	-0.18147
		5.8125	0.86224	-0.69328	0.20661	-0.19614	0.17759	-0.17759
		5.875	0.86906	-0.68074	0.19463	-0.19228	0.17383	-0.17383
		5.9375	0.86051	-0.66845	0.19672	-0.16058	0.17019	-0.17019
		6	0.82799	-0.66115	0.17374	-0.18294	0.16667	-0.16667
		6.0625	0.80468	-0.64588	0.15567	-0.17466	0.16325	-0.16325
		6.125	0.74938	-0.6363	0.16035	-0.17326	0.15993	-0.15993
		6.1875	0.71246	-0.62441	0.1701	-0.14783	0.15672	-0.15672
		6.25	0.66201	-0.6195	0.1536	-0.17938	0.1536	-0.1536
		6.3125	0.62985	-0.60863	0.13696	-0.15623	0.15057	-0.15057
		6.375	0.60132	-0.60325	0.16887	-0.13727	0.14764	-0.14764
		6.4375	0.58705	-0.58848	0.14542	-0.1617	0.14478	-0.14478
		6.5	0.58203	-0.5934	0.15758	-0.14152	0.14201	-0.14201
		6.5625	0.59113	-0.5787	0.14591	-0.14813	0.13932	-0.13932
		6.625	0.60316	-0.56749	0.15043	-0.15975	0.1367	-0.1367
		6.6875	0.61339	-0.55675	0.13691	-0.14307	0.13416	-0.13416
		6.75	0.62759	-0.548	0.14212	-0.15204	0.13169	-0.13169
		6.8125	0.62786	-0.54061	0.13842	-0.12602	0.12928	-0.12928
		6.875	0.62499	-0.53352	0.12359	-0.13051	0.12694	-0.12694
		6.9375	0.61407	-0.51939	0.14076	-0.14378	0.12467	-0.12467
		7	0.60223	-0.51128	0.13932	-0.1446	0.12245	-0.12245
		7.0625	0.57293	-0.51242	0.1398	-0.13042	0.12029	-0.12029
		7.125	0.55815	-0.50038	0.11815	-0.1497	0.11819	-0.11819
		7.1875	0.52053	-0.48812	0.11439	-0.12005	0.11614	-0.11614
		7.25	0.50105	-0.48048	0.1187	-0.12931	0.11415	-0.11415
		7.3125	0.48068	-0.47107	0.10443	-0.11931	0.11221	-0.11221
		7.375	0.46626	-0.47484	0.12648	-0.13625	0.11031	-0.11031
		7.4375	0.46198	-0.46145	0.10508	-0.12526	0.10847	-0.10847
		7.5	0.45949	-0.45918	0.09815	-0.12108	0.10667	-0.10667
		7.5625	0.46653	-0.45418	0.10653	-0.11614	0.10491	-0.10491
		7.625	0.47017	-0.44694	0.09281	-0.09594	0.1032	-0.1032
		7.6875	0.47276	-0.43967	0.10788	-0.11914	0.10153	-0.10153
		7.75	0.47648	-0.43629	0.10835	-0.1192	0.0999	-0.0999
		7.8125	0.48408	-0.43087	0.09155	-0.11704	0.0983	-0.0983
		7.875	0.46644	-0.42534	0.10676	-0.10636	0.09675	-0.09675
		7.9375	0.45824	-0.41585	0.09901	-0.10504	0.09523	-0.09523
		8	0.45578	-0.41725	0.09718	-0.10914	0.09375	-0.09375
		8.0625	0.44254	-0.40149	0.08763	-0.0813	0.0923	-0.0923
		8.125	0.41743	-0.39364	0.10785	-0.07933	0.09089	-0.09089
		8.1875	0.40603	-0.38426	0.08631	-0.09258	0.08951	-0.08951
		8.25	0.393	-0.38748	0.10197	-0.08575	0.08815	-0.08815
		8.3125	0.38052	-0.38127	0.10761	-0.08079	0.08683	-0.08683
		8.375	0.37588	-0.38041	0.1013	-0.08579	0.08554	-0.08554
		8.4375	0.37731	-0.37848	0.09381	-0.09259	0.08428	-0.08428
		8.5	0.36974	-0.36357	0.09002	-0.09114	0.08304	-0.08304
		8.5625	0.37073	-0.36501	0.08099	-0.09713	0.08184	-0.08184
		8.625	0.36948	-0.35343	0.09122	-0.10958	0.08066	-0.08066
		8.6875	0.37441	-0.35268	0.10132	-0.10069	0.0795	-0.0795
		8.75	0.37539	-0.34941	0.08528	-0.08244	0.07837	-0.07837
		8.8125	0.37685	-0.34807	0.0797	-0.08588	0.07726	-0.07726
		8.875	0.36671	-0.3439	0.08209	-0.10389	0.07618	-0.07618
		8.9375	0.36343	-0.32617	0.07216	-0.07797	0.07511	-0.07511
		9	0.35846	-0.33733	0.08393	-0.07918	0.07407	-0.07407
		9.0625	0.34303	-0.32711	0.08623	-0.08369	0.07306	-0.07306
		9.125	0.32852	-0.31906	0.07266	-0.06103	0.07206	-0.07206
		9.1875	0.32432	-0.31802	0.09757	-0.07072	0.07108	-0.07108
		9.25	0.31208	-0.30942	0.07471	-0.07881	0.07012	-0.07012
		9.3125	0.30916	-0.30546	0.06767	-0.07627	0.06919	-0.06919
		9.375	0.30322	-0.30345	0.0838	-0.0755	0.06827	-0.06827
		9.4375	0.30636	-0.30371	0.06304	-0.07106	0.06737	-0.06737
		9.5	0.30985	-0.29503	0.0652	-0.07938	0.06648	-0.06648
		9.5625	0.30738	-0.28781	0.07902	-0.08913	0.06562	-0.06562
		9.625	0.30075	-0.2904	0.08929	-0.07162	0.06477	-0.06477
		9.6875	0.3043	-0.29148	0.06894	-0.07027	0.06393	-0.06393
		9.75	0.29833	-0.28232	0.0717	-0.07354	0.06312	-0.06312
		9.8125	0.30224	-0.27335	0.06374	-0.06864	0.06231	-0.06231
		9.875	0.2994	-0.27296	0.04999	-0.05366	0.06153	-0.06153
		9.9375	0.29403	-0.2731	0.06939	-0.05888	0.06076	-0.06076
		10	0.28337	-0.27154	0.06477	-0.05303	0.06	-0.06
		10.0625	0.27519	-0.26696	0.05923	-0.05435	0.05926	-0.05926
		10.125	0.27009	-0.26156	0.08105	-0.06189	0.05853	-0.05853
		10.1875	0.26124	-0.25932	0.05065	-0.05715	0.05781	-0.05781
		10.25	0.26214	-0.26192	0.07355	-0.05572	0.05711	-0.05711
		10.3125	0.24926	-0.25063	0.0731	-0.06118	0.05642	-0.05642
		10.375	0.25465	-0.25112	0.04298	-0.05258	0.05574	-0.05574
		10.4375	0.25292	-0.24985	0.04263	-0.05939	0.05508	-0.05508
		10.5	0.25376	-0.24696	0.06164	-0.05242	0.05442	-0.05442
		10.5625	0.2506	-0.24078	0.05789	-0.06228	0.05378	-0.05378
		10.625	0.24956	-0.23768	0.04434	-0.04882	0.05315	-0.05315
		10.6875	0.25184	-0.2391	0.05694	-0.06818	0.05253	-0.05253
		10.75	0.24665	-0.23039	0.04714	-0.06689	0.05192	-0.05192
		10.8125	0.24892	-0.22895	0.05813	-0.06422	0.05132	-0.05132
		10.875	0.23934	-0.23096	0.06771	-0.06084	0.05073	-0.05073
		10.9375	0.24088	-0.23457	0.07183	-0.06489	0.05016	-0.05016
		11	0.23665	-0.22235	0.05973	-0.06408	0.04959	-0.04959
		11.0625	0.23326	-0.21876	0.06177	-0.05897	0.04903	-0.04903
		11.125	0.22535	-0.22485	0.05627	-0.06048	0.04848	-0.04848
		11.1875	0.21997	-0.22231	0.05154	-0.07434	0.04794	-0.04794
		11.25	0.21462	-0.2169	0.05386	-0.05979	0.04741	-0.04741
		11.3125	0.21188	-0.2135	0.04721	-0.05186	0.04689	-0.04689
		11.375	0.21079	-0.2168	0.05882	-0.05289	0.04637	-0.04637
		11.4375	0.21183	-0.20746	0.04249	-0.04768	0.04587	-0.04587
		11.5	0.21027	-0.21076	0.06038	-0.05571	0.04537	-0.04537
		11.5625	0.20785	-0.20284	0.04907	-0.04932	0.04488	-0.04488
		11.625	0.20895	-0.20864	0.04735	-0.06083	0.0444	-0.0444
		11.6875	0.21274	-0.20736	0.05595	-0.03805	0.04392	-0.04392
		11.75	0.20476	-0.19995	0.04966	-0.04715	0.04346	-0.04346
		11.8125	0.21129	-0.19404	0.03873	-0.03576	0.043	-0.043
		11.875	0.20453	-0.19786	0.05293	-0.0485	0.04255	-0.04255
		11.9375	0.19786	-0.19433	0.04118	-0.04533	0.0421	-0.0421
		12	0.20154	-0.19597	0.04942	-0.03364	0.04167	-0.04167
		12.0625	0.19549	-0.18682	0.04736	-0.04846	0.04124	-0.04124
		12.125	0.1944	-0.18668	0.04089	-0.03188	0.04081	-0.04081
		12.1875	0.18031	-0.18319	0.04059	-0.05692	0.04039	-0.04039
		12.25	0.18724	-0.17949	0.0519	-0.05624	0.03998	-0.03998
		12.3125	0.18229	-0.17248	0.04895	-0.04369	0.03958	-0.03958
		12.375	0.18244	-0.17322	0.03006	-0.04011	0.03918	-0.03918
		12.4375	0.18621	-0.17482	0.03469	-0.0355	0.03879	-0.03879
		12.5	0.17763	-0.16991	0.03862	-0.03903	0.0384	-0.0384
		12.5625	0.18164	-0.17288	0.03484	-0.04469	0.03802	-0.03802
		12.625	0.17748	-0.17507	0.04455	-0.05288	0.03764	-0.03764
		12.6875	0.18143	-0.16717	0.04439	-0.03622	0.03727	-0.03727
		12.75	0.1768	-0.1694	0.03357	-0.04361	0.03691	-0.03691
		12.8125	0.17423	-0.16143	0.03961	-0.03525	0.03655	-0.03655
		12.875	0.17486	-0.16237	0.0323	-0.05188	0.0362	-0.0362
		12.9375	0.17336	-0.16348	0.03184	-0.03284	0.03585	-0.03585
		13	0.17465	-0.16245	0.03471	-0.05258	0.0355	-0.0355
		13.0625	0.16428	-0.15732	0.04405	-0.04307	0.03516	-0.03516
		13.125	0.16386	-0.15348	0.04548	-0.03661	0.03483	-0.03483
		13.1875	0.16077	-0.15296	0.02479	-0.03597	0.0345	-0.0345
		13.25	0.1602	-0.14863	0.03469	-0.02886	0.03418	-0.03418
		13.3125	0.1573	-0.14664	0.0352	-0.04552	0.03386	-0.03386
		13.375	0.15985	-0.15284	0.04231	-0.02834	0.03354	-0.03354
		13.4375	0.15872	-0.14621	0.03557	-0.02421	0.03323	-0.03323
		13.5	0.15473	-0.14822	0.04254	-0.03372	0.03292	-0.03292
		13.5625	0.15385	-0.13963	0.04738	-0.03494	0.03262	-0.03262
		13.625	0.15465	-0.1454	0.02624	-0.03381	0.03232	-0.03232
		13.6875	0.15395	-0.14063	0.02727	-0.03655	0.03203	-0.03203
		13.75	0.15598	-0.1441	0.04312	-0.0244	0.03174	-0.03174
		13.8125	0.15522	-0.14231	0.03377	-0.0355	0.03145	-0.03145
		13.875	0.15771	-0.13719	0.04099	-0.03029	0.03117	-0.03117
		13.9375	0.14982	-0.13458	0.03175	-0.04119	0.03089	-0.03089
		14	0.1459	-0.13169	0.03945	-0.03552	0.03061	-0.03061
		14.0625	0.14432	-0.12752	0.01321	-0.0344	0.03034	-0.03034
		14.125	0.14455	-0.12258	0.01538	-0.03383	0.03007	-0.03007
		14.1875	0.14145	-0.13143	0.02683	-0.0334	0.02981	-0.02981
		14.25	0.14223	-0.12363	0.03285	-0.03338	0.02955	-0.02955
		14.3125	0.13267	-0.12803	0.02081	-0.04835	0.02929	-0.02929
		14.375	0.14208	-0.12847	0.02861	-0.04488	0.02904	-0.02904
		14.4375	0.13407	-0.12794	0.02242	-0.02654	0.02879	-0.02879
		14.5	0.13717	-0.12665	0.02817	-0.03193	0.02854	-0.02854
		14.5625	0.13528	-0.12753	0.02246	-0.02512	0.02829	-0.02829
		14.625	0.13565	-0.12342	0.03222	-0.03491	0.02805	-0.02805
		14.6875	0.13072	-0.12157	0.02966	-0.02582	0.02781	-0.02781
		14.75	0.1406	-0.11731	0.02634	-0.0216	0.02758	-0.02758
		14.8125	0.13212	-0.11587	0.02881	-0.04358	0.02735	-0.02735
		14.875	0.13049	-0.11558	0.03396	-0.04506	0.02712	-0.02712
		14.9375	0.12966	-0.11923	0.03176	-0.03491	0.02689	-0.02689
		15	0.13164	-0.11308	0.03244	-0.0298	0.02667	-0.02667
		15.0625	0.12876	-0.11171	0.03168	-0.03207	0.02645	-0.02645
		15.125	0.13072	-0.11413	0.04025	-0.03604	0.02623	-0.02623
		15.1875	0.12628	-0.11317	0.02876	-0.04531	0.02601	-0.02601
		15.25	0.12076	-0.11359	0.03624	-0.03055	0.0258	-0.0258
		15.3125	0.11939	-0.10822	0.03892	-0.02843	0.02559	-0.02559
		15.375	0.12403	-0.11298	0.01564	-0.01933	0.02538	-0.02538
		15.4375	0.12355	-0.10658	0.03597	-0.03069	0.02518	-0.02518
		15.5	0.11419	-0.10384	0.03356	-0.02701	0.02497	-0.02497
		15.5625	0.11574	-0.10292	0.02352	-0.03862	0.02477	-0.02477
		15.625	0.11747	-0.1067	0.02605	-0.01983	0.02458	-0.02458
		15.6875	0.12102	-0.102	0.01957	-0.02979	0.02438	-0.02438
		15.75	0.11748	-0.10273	0.01609	-0.03963	0.02419	-0.02419
		15.8125	0.11719	-0.09889	0.02028	-0.02978	0.024	-0.024
		15.875	0.11461	-0.0955	0.03122	-0.02815	0.02381	-0.02381
		15.9375	0.11345	-0.09634	0.02111	-0.02694	0.02362	-0.02362
		16	0.11154	-0.09588	0.0224	-0.03215	0.02344	-0.02344
		16.0625	0.11532	-0.0975	0.02113	-0.02501	0.02326	-0.02326
		16.125	0.11067	-0.09116	0.02359	-0.01823	0.02308	-0.02308
		16.1875	0.11519	-0.0943	0.02554	-0.01496	0.0229	-0.0229
		16.25	0.11224	-0.09343	0.02382	-0.01529	0.02272	-0.02272
		16.3125	0.11013	-0.09673	0.01841	-0.02923	0.02255	-0.02255
		16.375	0.10498	-0.09338	0.02328	-0.02196	0.02238	-0.02238
		16.4375	0.10505	-0.09579	0.0306	-0.02091	0.02221	-0.02221
		16.5	0.10667	-0.09351	0.02345	-0.02561	0.02204	-0.02204
		16.5625	0.10742	-0.08694	0.02381	-0.02585	0.02187	-0.02187
		16.625	0.10506	-0.08503	0.01832	-0.02779	0.02171	-0.02171
		16.6875	0.10429	-0.08178	0.01322	-0.01313	0.02155	-0.02155
		16.75	0.1068	-0.08744	0.02578	-0.00436	0.02139	-0.02139
		16.8125	0.10312	-0.0824	0.01473	-0.01902	0.02123	-0.02123
		16.875	0.10147	-0.08716	0.01503	-0.01302	0.02107	-0.02107
		16.9375	0.10323	-0.08345	0.0074	-0.0235	0.02091	-0.02091
		17	0.09816	-0.08116	0.02177	-0.02427	0.02076	-0.02076
		17.0625	0.09873	-0.08273	0.00287	-0.02638	0.02061	-0.02061
		17.125	0.09884	-0.0793	0.00999	-0.01219	0.02046	-0.02046
		17.1875	0.10055	-0.08047	0.01788	-0.03053	0.02031	-0.02031
		17.25	0.09936	-0.08009	0.02097	-0.01465	0.02016	-0.02016
		17.3125	0.10377	-0.0724	0.03468	-0.02046	0.02002	-0.02002
		17.375	0.09595	-0.07663	0.00888	-0.01886	0.01987	-0.01987
		17.4375	0.09748	-0.07163	0.01963	-0.01553	0.01973	-0.01973
		17.5	0.09461	-0.07173	0.02387	-0.02204	0.01959	-0.01959
		17.5625	0.09984	-0.07389	0.01101	-0.03737	0.01945	-0.01945
		17.625	0.09736	-0.06681	0.03048	-0.02924	0.01931	-0.01931
		17.6875	0.09398	-0.07333	0.02445	-0.03402	0.01918	-0.01918
		17.75	0.09503	-0.06934	0.0151	-0.02117	0.01904	-0.01904
		17.8125	0.09349	-0.07046	0.0183	-0.02156	0.01891	-0.01891
		17.875	0.08598	-0.06638	0.02071	-0.02476	0.01878	-0.01878
		17.9375	0.09018	-0.06697	0.0216	-0.03051	0.01865	-0.01865
		18	0.08971	-0.06676	0.02209	-0.03227	0.01852	-0.01852
		18.0625	0.08935	-0.06706	0.01503	-0.02211	0.01839	-0.01839
		18.125	0.08722	-0.07529	0.02233	-0.01853	0.01826	-0.01826
		18.1875	0.08801	-0.06707	0.02079	-0.01778	0.01814	-0.01814
		18.25	0.08485	-0.06422	0.01584	-0.01952	0.01801	-0.01801
		18.3125	0.09452	-0.06526	0.0149	-0.02635	0.01789	-0.01789
		18.375	0.09233	-0.06519	0.00685	-0.02783	0.01777	-0.01777
		18.4375	0.09275	-0.06703	0.0123	-0.01897	0.01765	-0.01765
		18.5	0.08991	-0.06405	0.01339	-0.02051	0.01753	-0.01753
		18.5625	0.09187	-0.06384	0.01042	-0.03172	0.01741	-0.01741
		18.625	0.08571	-0.06352	0.00718	-0.01578	0.0173	-0.0173
		18.6875	0.08479	-0.06122	0.01174	-0.02121	0.01718	-0.01718
		18.75	0.08174	-0.06167	-0.01239	-0.02107	0.01707	-0.01707
		18.8125	0.07863	-0.06398	0.02661	-0.02215	0.01695	-0.01695
		18.875	0.08049	-0.05991	0.0251	-0.0129	0.01684	-0.01684
		18.9375	0.07756	-0.06354	0.01163	-0.02677	0.01673	-0.01673
		19	0.08335	-0.06154	-0.00119	-0.02538	0.01662	-0.01662
		19.0625	0.07748	-0.05793	0.00864	-0.01347	0.01651	-0.01651
		19.125	0.07981	-0.06402	0.01559	-0.02219	0.0164	-0.0164
		19.1875	0.07758	-0.05788	0.00729	-0.02869	0.0163	-0.0163
		19.25	0.08631	-0.06276	0.01309	-0.00894	0.01619	-0.01619
		19.3125	0.08244	-0.05718	0.01756	-0.01157	0.01609	-0.01609
		19.375	0.08562	-0.06443	0.00713	-0.01496	0.01598	-0.01598
		19.4375	0.0836	-0.06455	0.01951	-0.01295	0.01588	-0.01588
		19.5	0.08183	-0.0651	0.02552	-0.01011	0.01578	-0.01578
		19.5625	0.07517	-0.06332	0.01352	-0.01139	0.01568	-0.01568
		19.625	0.07944	-0.06307	0.02104	-0.01372	0.01558	-0.01558
		19.6875	0.07644	-0.06185	0.015	-0.02611	0.01548	-0.01548
		19.75	0.07334	-0.05977	0.0175	-0.01877	0.01538	-0.01538
		19.8125	0.07872	-0.06324	0.01874	-0.01611	0.01529	-0.01529
		19.875	0.0733	-0.06188	0.00166	-0.01262	0.01519	-0.01519
		19.9375	0.0744	-0.05809	0.00639	-0.01237	0.01509	-0.01509
		20	0.07198	-0.05816	0.02469	-0.02334	0.015	-0.015
		r	phi_0.22_parallel	phi_0.22_perpendicular
	Inset Open Cell (3D)	1.01278	14.4817	8.29027
		1.03836	14.0687	8.06522
		1.06394	13.4135	7.73447
		1.0896	12.7568	7.36812
		1.11526	12.0253	6.91587
		1.14091	11.4231	6.70914
		1.16658	10.6869	6.21766
		1.19226	10.1166	5.93965
		1.21791	9.55607	5.62032
		1.24358	9.03511	5.30385
		1.26923	8.58138	5.04892
		1.29486	8.19537	4.79014
		1.3205	7.8313	4.55333
		1.34613	7.48726	4.32472
		1.37175	7.22122	4.22504
		1.39737	6.95166	3.99878
		1.42301	6.66701	3.85672
		1.44865	6.455	3.73585
		1.47431	6.24199	3.59451
		1.49995	6.02401	3.41816
		1.5256	5.79527	3.33887
		1.55125	5.64018	3.24135
		1.5769	5.33587	3.00398
		1.60255	5.23357	2.96485
		1.62819	5.06308	2.8359
		1.65385	4.93512	2.71988
		1.67948	4.67061	2.56447
		1.70512	4.54848	2.49445
		1.73076	4.43501	2.42932
		1.7564	4.3431	2.40782
		1.78206	4.21932	2.27538
		1.8077	4.09143	2.17538
		1.83335	4.04224	2.15648
		1.859	4.03828	2.23172
		1.88468	4.00627	2.06356
		1.91032	3.99651	2.07298
		1.93595	4.03969	2.087
		1.96159	4.06219	2.04909
		1.98721	4.06729	2.05249
		2.01287	4.0486	2.04721
		2.03849	4.02141	2.01496
		2.06412	4.04636	2.01034
		2.08976	3.92981	1.98493
		2.1154	3.83077	1.8915
		2.14103	3.7732	1.81601
		2.16669	3.70325	1.80964
		2.19232	3.61396	1.75911
		2.21795	3.50316	1.69861
		2.24359	3.42768	1.66083
		2.26922	3.32158	1.62773
		2.29489	3.2386	1.54668
		2.3205	3.14294	1.48796
		2.34614	3.04458	1.53948
		2.3718	2.96664	1.40559
		2.39743	2.90812	1.35996
		2.42306	2.75388	1.30626
		2.44871	2.7036	1.27146
		2.47436	2.60882	1.26974
		2.5	2.5717	1.19113
		2.52563	2.56524	1.20115
		2.55127	2.38993	1.11937
		2.57691	2.37292	1.07486
		2.60256	2.27535	1.05858
		2.62821	2.21738	1.02906
		2.65384	2.22075	1.02458
		2.67947	2.18028	0.99451
		2.70513	2.07758	0.94862
		2.73077	2.03535	0.9268
		2.7564	1.94385	0.87507
		2.78205	1.93239	0.92589
		2.80768	1.87726	0.84762
		2.83333	1.84663	0.84045
		2.85897	1.78815	0.85431
		2.88461	1.78419	0.83008
		2.91025	1.68864	0.8021
		2.9359	1.76133	0.84527
		2.96154	1.63131	0.74418
		2.98718	1.66352	0.72872
		3.01282	1.65723	0.74643
		3.03845	1.60751	0.76133
		3.0641	1.63862	0.75042
		3.08974	1.58167	0.71991
		3.11538	1.5588	0.7011
		3.14102	1.53896	0.68043
		3.16667	1.51393	0.67726
		3.1923	1.46447	0.62516
		3.21794	1.38174	0.59898
		3.24359	1.46224	0.62996
		3.26923	1.3556	0.60239
		3.29487	1.3955	0.5777
		3.32051	1.37664	0.58317
		3.34616	1.28707	0.54295
		3.37179	1.273	0.52116
		3.39744	1.19183	0.4628
		3.42308	1.20549	0.546
		3.44872	1.18041	0.48304
		3.47436	1.16747	0.48805
		3.50001	1.16927	0.51391
		3.52562	1.1272	0.48624
		3.55127	1.07352	0.46688
		3.57691	1.12265	0.47519
		3.60257	1.06196	0.47056
		3.62821	1.03721	0.42942
		3.65384	1.00053	0.42764
		3.67947	0.99577	0.39684
		3.70513	0.96333	0.38011
		3.73077	0.93516	0.41441
		3.7564	0.91071	0.37033
		3.78205	0.88056	0.37848
		3.8077	0.82995	0.37883
		3.83333	0.86873	0.3945
		3.85897	0.84714	0.38444
		3.88461	0.86315	0.36177
		3.91025	0.84197	0.3587
		3.9359	0.80842	0.31376
		3.96154	0.78767	0.30905
		3.98718	0.77887	0.31217
		4.01282	0.71015	0.31167
		4.03846	0.72749	0.30607
		4.0641	0.74917	0.29473
		4.08974	0.72827	0.29045
		4.11538	0.75585	0.29976
		4.14102	0.67817	0.31964
		4.16666	0.69176	0.28542
		4.19231	0.63799	0.26321
		4.21794	0.68984	0.26481
		4.24357	0.66179	0.24914
		4.26924	0.60539	0.25859
		4.29486	0.61715	0.25751
		4.32052	0.55655	0.23577
		4.34616	0.59492	0.23257
		4.37181	0.60656	0.25646
		4.39743	0.5718	0.19116
		4.42307	0.54386	0.21644
		4.44871	0.54363	0.22857
		4.47436	0.54249	0.2257
		4.5	0.54951	0.22571
		4.52564	0.52045	0.20324
		4.55128	0.51955	0.17894
		4.57692	0.49107	0.19573
		4.60255	0.47535	0.14876
		4.6282	0.48795	0.19693
		4.65384	0.49101	0.16956
		4.67948	0.5164	0.2348
		4.70511	0.5019	0.15455
		4.73077	0.48173	0.18728
		4.7564	0.4631	0.21712
		4.78205	0.5261	0.22023
		4.80769	0.4935	0.19287
		4.83333	0.40421	0.11492
		4.85897	0.42534	0.16608
		4.88461	0.43281	0.16278
		4.91026	0.40558	0.15184
		4.93589	0.41138	0.14135
		4.96153	0.39961	0.13039
		4.98717	0.40603	0.16069
		5.01282	0.41608	0.17749
		5.03845	0.35658	0.11962
		5.0641	0.3316	0.15724
		5.08975	0.34649	0.15394
		5.11539	0.35476	0.14473
		5.14103	0.29621	0.09364
		5.16666	0.34189	0.13613
		5.19229	0.33425	0.11591
		5.21795	0.33411	0.12495
		5.24358	0.31078	0.09462
		5.26923	0.31617	0.09806
		5.29488	0.27149	0.10319
		5.32051	0.31344	0.11296
		5.34615	0.29903	0.04587
		5.37179	0.28497	0.11526
		5.39742	0.27135	0.10269
		5.42307	0.27842	0.10556
		5.44871	0.27998	0.11192
		5.47435	0.24993	0.06738
		5.5	0.23915	0.08503
		5.52564	0.23657	0.09985
		5.55128	0.26903	0.13774
		5.57692	0.26792	0.0949
		5.60256	0.20086	0.07367
		5.62819	0.23423	0.0997
		5.65384	0.24081	0.10103
		5.67948	0.21379	0.09076
		5.70513	0.24053	0.07512
		5.73078	0.25788	0.07446
		5.75642	0.22874	0.07658
		5.78205	0.24486	0.08733
		5.80768	0.23138	0.08765
		5.83333	0.26095	0.10109
		5.85897	0.23086	0.07716
		5.88461	0.23316	0.07659
		5.91026	0.22836	0.06604
		5.93589	0.19873	0.05499
		5.96153	0.19574	0.04288
		5.98718	0.20875	0.0641
		6.01282	0.21845	0.0648
		6.03846	0.19807	0.05719
		6.0641	0.15946	0.06426
		6.08975	0.13639	0.05538
		6.11537	0.19206	0.07686
		6.14102	0.1392	0.01188
		6.16666	0.17012	0.02934
		6.1923	0.15281	0.06801
		6.21794	0.15966	0.04017
		6.24358	0.15156	0.01069
		6.26923	0.13017	0.02302
		6.29487	0.12658	0.00591
		6.3205	0.12463	0.00898
		6.34615	0.09729	-0.00557
		6.37179	0.13157	0.00244
		6.39743	0.15289	0.0311
		6.42307	0.14201	0.03766
		6.44871	0.15733	0.03924
		6.47436	0.13054	0.04886
		6.5	0.14192	0.02686
		6.52564	0.15265	0.06019
		6.55128	0.14004	0.04993
		6.57692	0.12591	0.00326
		6.60257	0.13883	0.03972
		6.6282	0.13353	0.04857
		6.65384	0.12725	0.03935
		6.67948	0.11378	0.03972
		6.70512	0.11852	0.01138
		6.73076	0.11503	0.02331
		6.7564	0.12722	0.03677
		6.78204	0.0984	0.02321
		6.80769	0.11197	0.02021
		6.83334	0.11662	0.03679
		6.85897	0.1345	0.02481
		6.88461	0.13178	0.02695
		6.91025	0.10969	0.05008
		6.93589	0.09447	0.01962
		6.96153	0.11577	0.0346

## Sheet: Figure 1h
Figure 1h
		r	t = 0.5 s	t = 1.5 s	t = 3.0 s
	Z_relative correlation function	1	8.65531	12.8897	17.6665
		1.0625	5.81968	9.42337	13.6043
		1.125	2.55198	5.60455	9.45057
		1.1875	0.26371	2.64291	6.16541
		1.25	-1.10203	0.53551	3.70899
		1.3125	-1.06727	-0.06354	2.73395
		1.375	-0.06511	0.54791	3.07168
		1.4375	1.44018	1.96235	4.19975
		1.5	3.07446	3.83689	5.81706
		1.5625	4.49473	5.57032	7.53255
		1.625	5.41933	6.83338	8.6985
		1.6875	5.62797	7.2711	9.06112
		1.75	5.18148	6.89929	8.63108
		1.8125	4.6167	6.25335	7.91191
		1.875	4.11815	5.64989	7.23449
		1.9375	3.46763	4.88355	6.38952
		2	2.71627	3.9862	5.39671
		2.0625	2.02197	3.12631	4.42878
		2.125	1.47342	2.40565	3.6233
		2.1875	1.00343	1.75271	2.89937
		2.25	0.6647	1.23658	2.29997
		2.3125	0.51161	0.92737	1.88852
		2.375	0.56531	0.8381	1.72535
		2.4375	0.87604	1.13824	1.93647
		2.5	1.41707	1.72491	2.49021
		2.5625	2.00216	2.44923	3.21692
		2.625	2.46491	3.07488	3.84397
		2.6875	2.63617	3.36612	4.13449
		2.75	2.54822	3.3295	4.09908
		2.8125	2.30877	3.08814	3.8525
		2.875	2.00615	2.72608	3.45754
		2.9375	1.6792	2.32887	3.01539
		3	1.38287	1.93606	2.58244
		3.0625	1.1379	1.61343	2.2319
		3.125	0.94775	1.33356	1.90118
		3.1875	0.80401	1.11067	1.64671
		3.25	0.72589	0.97644	1.45942
		3.3125	0.71887	0.914	1.35075
		3.375	0.78679	0.96367	1.37787
		3.4375	0.92915	1.11121	1.51251
		3.5	1.10846	1.33101	1.73075
		3.5625	1.2923	1.57513	1.99513
		3.625	1.42627	1.76802	2.17597
		3.6875	1.47492	1.87456	2.29248
		3.75	1.43537	1.84803	2.28006
		3.8125	1.34417	1.74474	2.16556
		3.875	1.21137	1.58592	1.9915
		3.9375	1.06913	1.3996	1.78029
		4	0.93672	1.22343	1.58615
		4.0625	0.82147	1.05874	1.39776
		4.125	0.73676	0.93592	1.23881
		4.1875	0.6848	0.84418	1.1376
		4.25	0.67172	0.80717	1.06646
		4.3125	0.69035	0.8167	1.06667
		4.375	0.73802	0.86213	1.10387
		4.4375	0.80582	0.94157	1.18401
		4.5	0.87605	1.04432	1.28698
		4.5625	0.93259	1.12674	1.38044
		4.625	0.96157	1.18393	1.42881
		4.6875	0.96379	1.19783	1.45736
		4.75	0.94202	1.17402	1.4297
		4.8125	0.89832	1.12497	1.36787
		4.875	0.83952	1.04978	1.28523
		4.9375	0.77232	0.95945	1.19496
		5	0.70989	0.87769	1.09402

## Sheet: Figure 2a
Figure 2a
		r	theta	D
	r and angle dependant body frame diffusivity for phi = 0.15. Total number of events considered for each data point is 7e8.	1	0	0.06289
		1.0625	0	0.06283
		1.125	0	0.06277
		1.1875	0	0.06303
		1.25	0	0.06335
		1.3125	0	0.063
		1.375	0	0.0631
		1.4375	0	0.06321
		1.5	0	0.06341
		1.5625	0	0.06331
		1.625	0	0.06362
		1.6875	0	0.06329
		1.75	0	0.06325
		1.8125	0	0.06338
		1.875	0	0.06306
		1.9375	0	0.063
		2	0	0.06315
		2.0625	0	0.06286
		2.125	0	0.06319
		2.1875	0	0.06354
		2.25	0	0.06326
		2.3125	0	0.06354
		2.375	0	0.06331
		2.4375	0	0.06353
		2.5	0	0.0636
		2.5625	0	0.06382
		2.625	0	0.06358
		2.6875	0	0.06329
		2.75	0	0.06381
		2.8125	0	0.06329
		2.875	0	0.06347
		2.9375	0	0.06363
		3	0	0.06356
		3.0625	0	0.06372
		3.125	0	0.06351
		3.1875	0	0.06339
		3.25	0	0.06364
		3.3125	0	0.06342
		3.375	0	0.06355
		3.4375	0	0.06335
		3.5	0	0.06376
		3.5625	0	0.06341
		3.625	0	0.06339
		3.6875	0	0.06339
		3.75	0	0.06323
		3.8125	0	0.06302
		3.875	0	0.06316
		3.9375	0	0.06326
		4	0	0.06324
		4.0625	0	0.06286
		4.125	0	0.06343
		4.1875	0	0.06326
		4.25	0	0.06326
		4.3125	0	0.0633
		4.375	0	0.06327
		4.4375	0	0.06326
		4.5	0	0.06332
		4.5625	0	0.06337
		4.625	0	0.06329
		4.6875	0	0.06315
		4.75	0	0.06334
		4.8125	0	0.06321
		4.875	0	0.06359
		4.9375	0	0.06339
		5	0	0.06303
		5.0625	0	0.06338
		5.125	0	0.06335
		5.1875	0	0.06332
		5.25	0	0.06322
		5.3125	0	0.06309
		5.375	0	0.06333
		5.4375	0	0.06311
		5.5	0	0.0631
		5.5625	0	0.06337
		5.625	0	0.06321
		5.6875	0	0.06349
		5.75	0	0.06315
		5.8125	0	0.06331
		5.875	0	0.06319
		5.9375	0	0.06332
		6	0	0.06343
		6.0625	0	0.06334
		6.125	0	0.06327
		6.1875	0	0.0632
		6.25	0	0.06348
		6.3125	0	0.06337
		6.375	0	0.06335
		6.4375	0	0.06328
		6.5	0	0.06343
		6.5625	0	0.06352
		6.625	0	0.06331
		6.6875	0	0.06347
		6.75	0	0.06346
		6.8125	0	0.06352
		6.875	0	0.06318
		6.9375	0	0.06342
		7	0	0.06362
		1	2	0.06289
		1.0625	2	0.06284
		1.125	2	0.06278
		1.1875	2	0.06302
		1.25	2	0.06337
		1.3125	2	0.06302
		1.375	2	0.06312
		1.4375	2	0.06325
		1.5	2	0.06346
		1.5625	2	0.06335
		1.625	2	0.06366
		1.6875	2	0.06332
		1.75	2	0.0633
		1.8125	2	0.06341
		1.875	2	0.06308
		1.9375	2	0.06302
		2	2	0.06314
		2.0625	2	0.06288
		2.125	2	0.0632
		2.1875	2	0.06357
		2.25	2	0.06328
		2.3125	2	0.06356
		2.375	2	0.06334
		2.4375	2	0.06354
		2.5	2	0.06362
		2.5625	2	0.06385
		2.625	2	0.0636
		2.6875	2	0.06331
		2.75	2	0.06383
		2.8125	2	0.0633
		2.875	2	0.06348
		2.9375	2	0.06365
		3	2	0.06358
		3.0625	2	0.06374
		3.125	2	0.06351
		3.1875	2	0.06339
		3.25	2	0.06364
		3.3125	2	0.06343
		3.375	2	0.06356
		3.4375	2	0.06336
		3.5	2	0.06375
		3.5625	2	0.06343
		3.625	2	0.06339
		3.6875	2	0.06339
		3.75	2	0.06322
		3.8125	2	0.06303
		3.875	2	0.06316
		3.9375	2	0.06327
		4	2	0.06325
		4.0625	2	0.06285
		4.125	2	0.06345
		4.1875	2	0.06327
		4.25	2	0.06325
		4.3125	2	0.06331
		4.375	2	0.06327
		4.4375	2	0.06326
		4.5	2	0.06333
		4.5625	2	0.06337
		4.625	2	0.06331
		4.6875	2	0.06315
		4.75	2	0.06335
		4.8125	2	0.06321
		4.875	2	0.06359
		4.9375	2	0.06338
		5	2	0.06301
		5.0625	2	0.06339
		5.125	2	0.06334
		5.1875	2	0.06333
		5.25	2	0.06321
		5.3125	2	0.06309
		5.375	2	0.06332
		5.4375	2	0.0631
		5.5	2	0.06311
		5.5625	2	0.06336
		5.625	2	0.06321
		5.6875	2	0.06348
		5.75	2	0.06314
		5.8125	2	0.06332
		5.875	2	0.06318
		5.9375	2	0.0633
		6	2	0.06342
		6.0625	2	0.06333
		6.125	2	0.06325
		6.1875	2	0.0632
		6.25	2	0.06347
		6.3125	2	0.06337
		6.375	2	0.06334
		6.4375	2	0.06328
		6.5	2	0.06343
		6.5625	2	0.06352
		6.625	2	0.06331
		6.6875	2	0.06347
		6.75	2	0.06345
		6.8125	2	0.06352
		6.875	2	0.06319
		6.9375	2	0.06342
		7	2	0.06361
		1	4	0.0629
		1.0625	4	0.06285
		1.125	4	0.06279
		1.1875	4	0.06302
		1.25	4	0.0634
		1.3125	4	0.06304
		1.375	4	0.06315
		1.4375	4	0.06329
		1.5	4	0.06351
		1.5625	4	0.06339
		1.625	4	0.0637
		1.6875	4	0.06336
		1.75	4	0.06335
		1.8125	4	0.06344
		1.875	4	0.0631
		1.9375	4	0.06304
		2	4	0.06313
		2.0625	4	0.0629
		2.125	4	0.06321
		2.1875	4	0.0636
		2.25	4	0.06331
		2.3125	4	0.06358
		2.375	4	0.06336
		2.4375	4	0.06354
		2.5	4	0.06364
		2.5625	4	0.06387
		2.625	4	0.06361
		2.6875	4	0.06334
		2.75	4	0.06385
		2.8125	4	0.0633
		2.875	4	0.06349
		2.9375	4	0.06366
		3	4	0.06361
		3.0625	4	0.06376
		3.125	4	0.06352
		3.1875	4	0.06339
		3.25	4	0.06365
		3.3125	4	0.06343
		3.375	4	0.06357
		3.4375	4	0.06336
		3.5	4	0.06374
		3.5625	4	0.06344
		3.625	4	0.06338
		3.6875	4	0.06338
		3.75	4	0.06321
		3.8125	4	0.06304
		3.875	4	0.06317
		3.9375	4	0.06328
		4	4	0.06325
		4.0625	4	0.06285
		4.125	4	0.06346
		4.1875	4	0.06328
		4.25	4	0.06325
		4.3125	4	0.06331
		4.375	4	0.06327
		4.4375	4	0.06326
		4.5	4	0.06333
		4.5625	4	0.06338
		4.625	4	0.06332
		4.6875	4	0.06315
		4.75	4	0.06336
		4.8125	4	0.06321
		4.875	4	0.06359
		4.9375	4	0.06338
		5	4	0.063
		5.0625	4	0.0634
		5.125	4	0.06333
		5.1875	4	0.06333
		5.25	4	0.0632
		5.3125	4	0.0631
		5.375	4	0.0633
		5.4375	4	0.06309
		5.5	4	0.06312
		5.5625	4	0.06335
		5.625	4	0.0632
		5.6875	4	0.06347
		5.75	4	0.06313
		5.8125	4	0.06332
		5.875	4	0.06317
		5.9375	4	0.06329
		6	4	0.06342
		6.0625	4	0.06332
		6.125	4	0.06324
		6.1875	4	0.06319
		6.25	4	0.06347
		6.3125	4	0.06338
		6.375	4	0.06334
		6.4375	4	0.06328
		6.5	4	0.06343
		6.5625	4	0.06352
		6.625	4	0.06331
		6.6875	4	0.06347
		6.75	4	0.06344
		6.8125	4	0.06352
		6.875	4	0.0632
		6.9375	4	0.06343
		7	4	0.0636
		1	6	0.0629
		1.0625	6	0.06287
		1.125	6	0.0628
		1.1875	6	0.06301
		1.25	6	0.06343
		1.3125	6	0.06306
		1.375	6	0.06317
		1.4375	6	0.06333
		1.5	6	0.06357
		1.5625	6	0.06342
		1.625	6	0.06374
		1.6875	6	0.0634
		1.75	6	0.0634
		1.8125	6	0.06346
		1.875	6	0.06312
		1.9375	6	0.06306
		2	6	0.06313
		2.0625	6	0.06292
		2.125	6	0.06323
		2.1875	6	0.06362
		2.25	6	0.06333
		2.3125	6	0.06359
		2.375	6	0.06338
		2.4375	6	0.06355
		2.5	6	0.06366
		2.5625	6	0.0639
		2.625	6	0.06363
		2.6875	6	0.06336
		2.75	6	0.06387
		2.8125	6	0.06331
		2.875	6	0.06351
		2.9375	6	0.06367
		3	6	0.06363
		3.0625	6	0.06377
		3.125	6	0.06353
		3.1875	6	0.06339
		3.25	6	0.06365
		3.3125	6	0.06344
		3.375	6	0.06358
		3.4375	6	0.06337
		3.5	6	0.06372
		3.5625	6	0.06345
		3.625	6	0.06337
		3.6875	6	0.06338
		3.75	6	0.06321
		3.8125	6	0.06304
		3.875	6	0.06317
		3.9375	6	0.06329
		4	6	0.06326
		4.0625	6	0.06285
		4.125	6	0.06347
		4.1875	6	0.06328
		4.25	6	0.06325
		4.3125	6	0.06332
		4.375	6	0.06328
		4.4375	6	0.06326
		4.5	6	0.06333
		4.5625	6	0.06338
		4.625	6	0.06333
		4.6875	6	0.06315
		4.75	6	0.06336
		4.8125	6	0.06322
		4.875	6	0.0636
		4.9375	6	0.06337
		5	6	0.06298
		5.0625	6	0.06341
		5.125	6	0.06332
		5.1875	6	0.06333
		5.25	6	0.06319
		5.3125	6	0.06311
		5.375	6	0.06329
		5.4375	6	0.06309
		5.5	6	0.06313
		5.5625	6	0.06335
		5.625	6	0.06319
		5.6875	6	0.06346
		5.75	6	0.06313
		5.8125	6	0.06333
		5.875	6	0.06316
		5.9375	6	0.06328
		6	6	0.06342
		6.0625	6	0.06331
		6.125	6	0.06323
		6.1875	6	0.06319
		6.25	6	0.06347
		6.3125	6	0.06338
		6.375	6	0.06333
		6.4375	6	0.06328
		6.5	6	0.06343
		6.5625	6	0.06352
		6.625	6	0.06332
		6.6875	6	0.06346
		6.75	6	0.06343
		6.8125	6	0.06352
		6.875	6	0.06321
		6.9375	6	0.06343
		7	6	0.06359
		1	8	0.0629
		1.0625	8	0.06288
		1.125	8	0.06281
		1.1875	8	0.06301
		1.25	8	0.06346
		1.3125	8	0.06309
		1.375	8	0.0632
		1.4375	8	0.06337
		1.5	8	0.06362
		1.5625	8	0.06345
		1.625	8	0.06378
		1.6875	8	0.06343
		1.75	8	0.06345
		1.8125	8	0.06349
		1.875	8	0.06314
		1.9375	8	0.06308
		2	8	0.06312
		2.0625	8	0.06294
		2.125	8	0.06324
		2.1875	8	0.06365
		2.25	8	0.06336
		2.3125	8	0.06361
		2.375	8	0.0634
		2.4375	8	0.06355
		2.5	8	0.06368
		2.5625	8	0.06392
		2.625	8	0.06364
		2.6875	8	0.06339
		2.75	8	0.06388
		2.8125	8	0.06332
		2.875	8	0.06352
		2.9375	8	0.06368
		3	8	0.06365
		3.0625	8	0.06379
		3.125	8	0.06354
		3.1875	8	0.06339
		3.25	8	0.06365
		3.3125	8	0.06345
		3.375	8	0.06359
		3.4375	8	0.06338
		3.5	8	0.06371
		3.5625	8	0.06347
		3.625	8	0.06336
		3.6875	8	0.06337
		3.75	8	0.0632
		3.8125	8	0.06305
		3.875	8	0.06318
		3.9375	8	0.0633
		4	8	0.06327
		4.0625	8	0.06284
		4.125	8	0.06348
		4.1875	8	0.06329
		4.25	8	0.06325
		4.3125	8	0.06333
		4.375	8	0.06328
		4.4375	8	0.06327
		4.5	8	0.06334
		4.5625	8	0.06339
		4.625	8	0.06335
		4.6875	8	0.06315
		4.75	8	0.06337
		4.8125	8	0.06322
		4.875	8	0.0636
		4.9375	8	0.06337
		5	8	0.06296
		5.0625	8	0.06342
		5.125	8	0.06331
		5.1875	8	0.06333
		5.25	8	0.06318
		5.3125	8	0.06312
		5.375	8	0.06327
		5.4375	8	0.06308
		5.5	8	0.06314
		5.5625	8	0.06334
		5.625	8	0.06319
		5.6875	8	0.06345
		5.75	8	0.06312
		5.8125	8	0.06333
		5.875	8	0.06315
		5.9375	8	0.06327
		6	8	0.06341
		6.0625	8	0.0633
		6.125	8	0.06321
		6.1875	8	0.06319
		6.25	8	0.06347
		6.3125	8	0.06338
		6.375	8	0.06332
		6.4375	8	0.06328
		6.5	8	0.06343
		6.5625	8	0.06352
		6.625	8	0.06332
		6.6875	8	0.06346
		6.75	8	0.06342
		6.8125	8	0.06351
		6.875	8	0.06322
		6.9375	8	0.06343
		7	8	0.06358
		1	10	0.06291
		1.0625	10	0.06289
		1.125	10	0.06282
		1.1875	10	0.06301
		1.25	10	0.06348
		1.3125	10	0.06311
		1.375	10	0.06322
		1.4375	10	0.06341
		1.5	10	0.06367
		1.5625	10	0.06349
		1.625	10	0.06382
		1.6875	10	0.06347
		1.75	10	0.0635
		1.8125	10	0.06352
		1.875	10	0.06316
		1.9375	10	0.06311
		2	10	0.06312
		2.0625	10	0.06296
		2.125	10	0.06325
		2.1875	10	0.06368
		2.25	10	0.06338
		2.3125	10	0.06363
		2.375	10	0.06342
		2.4375	10	0.06354
		2.5	10	0.06369
		2.5625	10	0.06394
		2.625	10	0.06366
		2.6875	10	0.06341
		2.75	10	0.0639
		2.8125	10	0.06332
		2.875	10	0.06353
		2.9375	10	0.06369
		3	10	0.06367
		3.0625	10	0.0638
		3.125	10	0.06355
		3.1875	10	0.06339
		3.25	10	0.06365
		3.3125	10	0.06346
		3.375	10	0.0636
		3.4375	10	0.06339
		3.5	10	0.0637
		3.5625	10	0.06348
		3.625	10	0.06335
		3.6875	10	0.06336
		3.75	10	0.0632
		3.8125	10	0.06306
		3.875	10	0.06319
		3.9375	10	0.06331
		4	10	0.06328
		4.0625	10	0.06284
		4.125	10	0.0635
		4.1875	10	0.0633
		4.25	10	0.06325
		4.3125	10	0.06334
		4.375	10	0.06328
		4.4375	10	0.06327
		4.5	10	0.06334
		4.5625	10	0.06339
		4.625	10	0.06336
		4.6875	10	0.06314
		4.75	10	0.06337
		4.8125	10	0.06322
		4.875	10	0.0636
		4.9375	10	0.06336
		5	10	0.06295
		5.0625	10	0.06343
		5.125	10	0.0633
		5.1875	10	0.06334
		5.25	10	0.06317
		5.3125	10	0.06313
		5.375	10	0.06326
		5.4375	10	0.06307
		5.5	10	0.06316
		5.5625	10	0.06333
		5.625	10	0.06318
		5.6875	10	0.06345
		5.75	10	0.06311
		5.8125	10	0.06334
		5.875	10	0.06315
		5.9375	10	0.06326
		6	10	0.06341
		6.0625	10	0.06329
		6.125	10	0.0632
		6.1875	10	0.06318
		6.25	10	0.06346
		6.3125	10	0.06339
		6.375	10	0.06332
		6.4375	10	0.06328
		6.5	10	0.06343
		6.5625	10	0.06352
		6.625	10	0.06333
		6.6875	10	0.06346
		6.75	10	0.06341
		6.8125	10	0.06351
		6.875	10	0.06322
		6.9375	10	0.06344
		7	10	0.06357
		1	12	0.06292
		1.0625	12	0.0629
		1.125	12	0.06283
		1.1875	12	0.063
		1.25	12	0.06351
		1.3125	12	0.06313
		1.375	12	0.06325
		1.4375	12	0.06345
		1.5	12	0.06371
		1.5625	12	0.06352
		1.625	12	0.06385
		1.6875	12	0.06351
		1.75	12	0.06355
		1.8125	12	0.06354
		1.875	12	0.06319
		1.9375	12	0.06313
		2	12	0.06311
		2.0625	12	0.06299
		2.125	12	0.06326
		2.1875	12	0.06371
		2.25	12	0.06341
		2.3125	12	0.06364
		2.375	12	0.06344
		2.4375	12	0.06354
		2.5	12	0.06371
		2.5625	12	0.06396
		2.625	12	0.06368
		2.6875	12	0.06344
		2.75	12	0.06392
		2.8125	12	0.06333
		2.875	12	0.06354
		2.9375	12	0.0637
		3	12	0.06369
		3.0625	12	0.06381
		3.125	12	0.06356
		3.1875	12	0.06339
		3.25	12	0.06365
		3.3125	12	0.06347
		3.375	12	0.06361
		3.4375	12	0.06339
		3.5	12	0.06368
		3.5625	12	0.06349
		3.625	12	0.06334
		3.6875	12	0.06336
		3.75	12	0.0632
		3.8125	12	0.06307
		3.875	12	0.0632
		3.9375	12	0.06332
		4	12	0.06328
		4.0625	12	0.06284
		4.125	12	0.06351
		4.1875	12	0.0633
		4.25	12	0.06325
		4.3125	12	0.06335
		4.375	12	0.06328
		4.4375	12	0.06327
		4.5	12	0.06335
		4.5625	12	0.06339
		4.625	12	0.06337
		4.6875	12	0.06314
		4.75	12	0.06338
		4.8125	12	0.06323
		4.875	12	0.0636
		4.9375	12	0.06336
		5	12	0.06294
		5.0625	12	0.06343
		5.125	12	0.06329
		5.1875	12	0.06334
		5.25	12	0.06316
		5.3125	12	0.06314
		5.375	12	0.06324
		5.4375	12	0.06307
		5.5	12	0.06317
		5.5625	12	0.06333
		5.625	12	0.06318
		5.6875	12	0.06344
		5.75	12	0.06311
		5.8125	12	0.06335
		5.875	12	0.06314
		5.9375	12	0.06324
		6	12	0.06341
		6.0625	12	0.06328
		6.125	12	0.06319
		6.1875	12	0.06318
		6.25	12	0.06346
		6.3125	12	0.06339
		6.375	12	0.06331
		6.4375	12	0.06328
		6.5	12	0.06343
		6.5625	12	0.06351
		6.625	12	0.06333
		6.6875	12	0.06346
		6.75	12	0.0634
		6.8125	12	0.06351
		6.875	12	0.06323
		6.9375	12	0.06344
		7	12	0.06356
		1	14	0.06292
		1.0625	14	0.06292
		1.125	14	0.06284
		1.1875	14	0.063
		1.25	14	0.06353
		1.3125	14	0.06316
		1.375	14	0.06328
		1.4375	14	0.06349
		1.5	14	0.06376
		1.5625	14	0.06355
		1.625	14	0.06388
		1.6875	14	0.06355
		1.75	14	0.0636
		1.8125	14	0.06357
		1.875	14	0.06321
		1.9375	14	0.06316
		2	14	0.06311
		2.0625	14	0.06301
		2.125	14	0.06328
		2.1875	14	0.06373
		2.25	14	0.06343
		2.3125	14	0.06365
		2.375	14	0.06346
		2.4375	14	0.06354
		2.5	14	0.06372
		2.5625	14	0.06397
		2.625	14	0.06369
		2.6875	14	0.06347
		2.75	14	0.06393
		2.8125	14	0.06334
		2.875	14	0.06356
		2.9375	14	0.0637
		3	14	0.0637
		3.0625	14	0.06382
		3.125	14	0.06357
		3.1875	14	0.06339
		3.25	14	0.06365
		3.3125	14	0.06348
		3.375	14	0.06361
		3.4375	14	0.0634
		3.5	14	0.06367
		3.5625	14	0.0635
		3.625	14	0.06333
		3.6875	14	0.06335
		3.75	14	0.06319
		3.8125	14	0.06307
		3.875	14	0.06321
		3.9375	14	0.06333
		4	14	0.06329
		4.0625	14	0.06285
		4.125	14	0.06352
		4.1875	14	0.06331
		4.25	14	0.06325
		4.3125	14	0.06335
		4.375	14	0.06328
		4.4375	14	0.06327
		4.5	14	0.06335
		4.5625	14	0.0634
		4.625	14	0.06338
		4.6875	14	0.06314
		4.75	14	0.06338
		4.8125	14	0.06323
		4.875	14	0.0636
		4.9375	14	0.06336
		5	14	0.06292
		5.0625	14	0.06344
		5.125	14	0.06328
		5.1875	14	0.06334
		5.25	14	0.06316
		5.3125	14	0.06316
		5.375	14	0.06323
		5.4375	14	0.06306
		5.5	14	0.06319
		5.5625	14	0.06332
		5.625	14	0.06318
		5.6875	14	0.06343
		5.75	14	0.0631
		5.8125	14	0.06335
		5.875	14	0.06314
		5.9375	14	0.06323
		6	14	0.0634
		6.0625	14	0.06328
		6.125	14	0.06317
		6.1875	14	0.06318
		6.25	14	0.06345
		6.3125	14	0.06339
		6.375	14	0.06331
		6.4375	14	0.06328
		6.5	14	0.06343
		6.5625	14	0.06351
		6.625	14	0.06334
		6.6875	14	0.06345
		6.75	14	0.06339
		6.8125	14	0.0635
		6.875	14	0.06323
		6.9375	14	0.06344
		7	14	0.06355
		1	16	0.06293
		1.0625	16	0.06293
		1.125	16	0.06286
		1.1875	16	0.063
		1.25	16	0.06356
		1.3125	16	0.06318
		1.375	16	0.06331
		1.4375	16	0.06353
		1.5	16	0.0638
		1.5625	16	0.06358
		1.625	16	0.06392
		1.6875	16	0.06358
		1.75	16	0.06365
		1.8125	16	0.0636
		1.875	16	0.06323
		1.9375	16	0.06319
		2	16	0.0631
		2.0625	16	0.06304
		2.125	16	0.06329
		2.1875	16	0.06376
		2.25	16	0.06345
		2.3125	16	0.06366
		2.375	16	0.06348
		2.4375	16	0.06353
		2.5	16	0.06373
		2.5625	16	0.06399
		2.625	16	0.0637
		2.6875	16	0.0635
		2.75	16	0.06394
		2.8125	16	0.06335
		2.875	16	0.06357
		2.9375	16	0.06371
		3	16	0.06372
		3.0625	16	0.06383
		3.125	16	0.06357
		3.1875	16	0.06339
		3.25	16	0.06365
		3.3125	16	0.06349
		3.375	16	0.06362
		3.4375	16	0.0634
		3.5	16	0.06365
		3.5625	16	0.06351
		3.625	16	0.06332
		3.6875	16	0.06334
		3.75	16	0.06319
		3.8125	16	0.06308
		3.875	16	0.06322
		3.9375	16	0.06334
		4	16	0.0633
		4.0625	16	0.06285
		4.125	16	0.06353
		4.1875	16	0.06332
		4.25	16	0.06325
		4.3125	16	0.06336
		4.375	16	0.06328
		4.4375	16	0.06328
		4.5	16	0.06336
		4.5625	16	0.0634
		4.625	16	0.06339
		4.6875	16	0.06314
		4.75	16	0.06339
		4.8125	16	0.06324
		4.875	16	0.0636
		4.9375	16	0.06335
		5	16	0.06291
		5.0625	16	0.06345
		5.125	16	0.06328
		5.1875	16	0.06335
		5.25	16	0.06315
		5.3125	16	0.06317
		5.375	16	0.06322
		5.4375	16	0.06306
		5.5	16	0.0632
		5.5625	16	0.06332
		5.625	16	0.06318
		5.6875	16	0.06342
		5.75	16	0.0631
		5.8125	16	0.06336
		5.875	16	0.06313
		5.9375	16	0.06322
		6	16	0.0634
		6.0625	16	0.06327
		6.125	16	0.06316
		6.1875	16	0.06318
		6.25	16	0.06345
		6.3125	16	0.06339
		6.375	16	0.0633
		6.4375	16	0.06328
		6.5	16	0.06342
		6.5625	16	0.06351
		6.625	16	0.06334
		6.6875	16	0.06345
		6.75	16	0.06338
		6.8125	16	0.06349
		6.875	16	0.06324
		6.9375	16	0.06344
		7	16	0.06354
		1	18	0.06294
		1.0625	18	0.06294
		1.125	18	0.06288
		1.1875	18	0.06301
		1.25	18	0.06358
		1.3125	18	0.06321
		1.375	18	0.06333
		1.4375	18	0.06357
		1.5	18	0.06384
		1.5625	18	0.06361
		1.625	18	0.06395
		1.6875	18	0.06362
		1.75	18	0.0637
		1.8125	18	0.06362
		1.875	18	0.06325
		1.9375	18	0.06321
		2	18	0.0631
		2.0625	18	0.06307
		2.125	18	0.0633
		2.1875	18	0.06379
		2.25	18	0.06347
		2.3125	18	0.06367
		2.375	18	0.06349
		2.4375	18	0.06352
		2.5	18	0.06374
		2.5625	18	0.064
		2.625	18	0.06372
		2.6875	18	0.06353
		2.75	18	0.06396
		2.8125	18	0.06336
		2.875	18	0.06358
		2.9375	18	0.06372
		3	18	0.06373
		3.0625	18	0.06384
		3.125	18	0.06358
		3.1875	18	0.06339
		3.25	18	0.06365
		3.3125	18	0.0635
		3.375	18	0.06362
		3.4375	18	0.06341
		3.5	18	0.06364
		3.5625	18	0.06352
		3.625	18	0.06331
		3.6875	18	0.06333
		3.75	18	0.06319
		3.8125	18	0.06309
		3.875	18	0.06323
		3.9375	18	0.06335
		4	18	0.06331
		4.0625	18	0.06285
		4.125	18	0.06354
		4.1875	18	0.06333
		4.25	18	0.06325
		4.3125	18	0.06337
		4.375	18	0.06328
		4.4375	18	0.06328
		4.5	18	0.06336
		4.5625	18	0.0634
		4.625	18	0.0634
		4.6875	18	0.06314
		4.75	18	0.06339
		4.8125	18	0.06324
		4.875	18	0.0636
		4.9375	18	0.06335
		5	18	0.0629
		5.0625	18	0.06346
		5.125	18	0.06327
		5.1875	18	0.06335
		5.25	18	0.06315
		5.3125	18	0.06318
		5.375	18	0.0632
		5.4375	18	0.06306
		5.5	18	0.06322
		5.5625	18	0.06331
		5.625	18	0.06318
		5.6875	18	0.06342
		5.75	18	0.0631
		5.8125	18	0.06336
		5.875	18	0.06313
		5.9375	18	0.06321
		6	18	0.0634
		6.0625	18	0.06326
		6.125	18	0.06315
		6.1875	18	0.06318
		6.25	18	0.06345
		6.3125	18	0.0634
		6.375	18	0.0633
		6.4375	18	0.06328
		6.5	18	0.06342
		6.5625	18	0.0635
		6.625	18	0.06335
		6.6875	18	0.06345
		6.75	18	0.06337
		6.8125	18	0.06349
		6.875	18	0.06324
		6.9375	18	0.06344
		7	18	0.06352
		1	20	0.06295
		1.0625	20	0.06295
		1.125	20	0.06289
		1.1875	20	0.06301
		1.25	20	0.0636
		1.3125	20	0.06323
		1.375	20	0.06336
		1.4375	20	0.06361
		1.5	20	0.06387
		1.5625	20	0.06363
		1.625	20	0.06398
		1.6875	20	0.06365
		1.75	20	0.06375
		1.8125	20	0.06365
		1.875	20	0.06327
		1.9375	20	0.06324
		2	20	0.06309
		2.0625	20	0.06309
		2.125	20	0.06332
		2.1875	20	0.06381
		2.25	20	0.06349
		2.3125	20	0.06368
		2.375	20	0.06351
		2.4375	20	0.06351
		2.5	20	0.06375
		2.5625	20	0.06401
		2.625	20	0.06373
		2.6875	20	0.06355
		2.75	20	0.06397
		2.8125	20	0.06337
		2.875	20	0.06359
		2.9375	20	0.06372
		3	20	0.06374
		3.0625	20	0.06385
		3.125	20	0.06359
		3.1875	20	0.06339
		3.25	20	0.06364
		3.3125	20	0.06351
		3.375	20	0.06362
		3.4375	20	0.06341
		3.5	20	0.06362
		3.5625	20	0.06353
		3.625	20	0.0633
		3.6875	20	0.06332
		3.75	20	0.06318
		3.8125	20	0.0631
		3.875	20	0.06324
		3.9375	20	0.06336
		4	20	0.06332
		4.0625	20	0.06286
		4.125	20	0.06354
		4.1875	20	0.06333
		4.25	20	0.06326
		4.3125	20	0.06338
		4.375	20	0.06328
		4.4375	20	0.06328
		4.5	20	0.06337
		4.5625	20	0.0634
		4.625	20	0.06341
		4.6875	20	0.06314
		4.75	20	0.06339
		4.8125	20	0.06325
		4.875	20	0.0636
		4.9375	20	0.06334
		5	20	0.0629
		5.0625	20	0.06347
		5.125	20	0.06326
		5.1875	20	0.06336
		5.25	20	0.06314
		5.3125	20	0.06319
		5.375	20	0.06319
		5.4375	20	0.06306
		5.5	20	0.06323
		5.5625	20	0.06331
		5.625	20	0.06318
		5.6875	20	0.06341
		5.75	20	0.0631
		5.8125	20	0.06336
		5.875	20	0.06313
		5.9375	20	0.0632
		6	20	0.0634
		6.0625	20	0.06326
		6.125	20	0.06314
		6.1875	20	0.06319
		6.25	20	0.06344
		6.3125	20	0.0634
		6.375	20	0.0633
		6.4375	20	0.06328
		6.5	20	0.06342
		6.5625	20	0.0635
		6.625	20	0.06335
		6.6875	20	0.06345
		6.75	20	0.06336
		6.8125	20	0.06348
		6.875	20	0.06325
		6.9375	20	0.06344
		7	20	0.06351
		1	22	0.06296
		1.0625	22	0.06296
		1.125	22	0.06291
		1.1875	22	0.06301
		1.25	22	0.06362
		1.3125	22	0.06326
		1.375	22	0.06339
		1.4375	22	0.06365
		1.5	22	0.06391
		1.5625	22	0.06366
		1.625	22	0.06401
		1.6875	22	0.06369
		1.75	22	0.0638
		1.8125	22	0.06367
		1.875	22	0.06329
		1.9375	22	0.06327
		2	22	0.06309
		2.0625	22	0.06312
		2.125	22	0.06333
		2.1875	22	0.06384
		2.25	22	0.06351
		2.3125	22	0.06369
		2.375	22	0.06352
		2.4375	22	0.0635
		2.5	22	0.06375
		2.5625	22	0.06402
		2.625	22	0.06374
		2.6875	22	0.06358
		2.75	22	0.06397
		2.8125	22	0.06338
		2.875	22	0.0636
		2.9375	22	0.06372
		3	22	0.06376
		3.0625	22	0.06385
		3.125	22	0.0636
		3.1875	22	0.06339
		3.25	22	0.06364
		3.3125	22	0.06352
		3.375	22	0.06363
		3.4375	22	0.06342
		3.5	22	0.06361
		3.5625	22	0.06354
		3.625	22	0.06329
		3.6875	22	0.06331
		3.75	22	0.06318
		3.8125	22	0.06311
		3.875	22	0.06326
		3.9375	22	0.06337
		4	22	0.06333
		4.0625	22	0.06286
		4.125	22	0.06355
		4.1875	22	0.06334
		4.25	22	0.06326
		4.3125	22	0.06338
		4.375	22	0.06328
		4.4375	22	0.06328
		4.5	22	0.06337
		4.5625	22	0.06339
		4.625	22	0.06342
		4.6875	22	0.06314
		4.75	22	0.0634
		4.8125	22	0.06325
		4.875	22	0.0636
		4.9375	22	0.06334
		5	22	0.06289
		5.0625	22	0.06347
		5.125	22	0.06325
		5.1875	22	0.06336
		5.25	22	0.06314
		5.3125	22	0.06321
		5.375	22	0.06318
		5.4375	22	0.06306
		5.5	22	0.06325
		5.5625	22	0.06331
		5.625	22	0.06318
		5.6875	22	0.0634
		5.75	22	0.0631
		5.8125	22	0.06337
		5.875	22	0.06313
		5.9375	22	0.06319
		6	22	0.0634
		6.0625	22	0.06325
		6.125	22	0.06312
		6.1875	22	0.06319
		6.25	22	0.06344
		6.3125	22	0.0634
		6.375	22	0.06329
		6.4375	22	0.06328
		6.5	22	0.06342
		6.5625	22	0.06349
		6.625	22	0.06336
		6.6875	22	0.06345
		6.75	22	0.06335
		6.8125	22	0.06347
		6.875	22	0.06325
		6.9375	22	0.06345
		7	22	0.06349
		1	24	0.06298
		1.0625	24	0.06297
		1.125	24	0.06293
		1.1875	24	0.06302
		1.25	24	0.06364
		1.3125	24	0.06328
		1.375	24	0.06342
		1.4375	24	0.06368
		1.5	24	0.06393
		1.5625	24	0.06368
		1.625	24	0.06403
		1.6875	24	0.06372
		1.75	24	0.06384
		1.8125	24	0.06369
		1.875	24	0.06331
		1.9375	24	0.0633
		2	24	0.06309
		2.0625	24	0.06315
		2.125	24	0.06334
		2.1875	24	0.06386
		2.25	24	0.06353
		2.3125	24	0.06369
		2.375	24	0.06353
		2.4375	24	0.06349
		2.5	24	0.06376
		2.5625	24	0.06403
		2.625	24	0.06375
		2.6875	24	0.06361
		2.75	24	0.06398
		2.8125	24	0.06339
		2.875	24	0.06361
		2.9375	24	0.06373
		3	24	0.06376
		3.0625	24	0.06385
		3.125	24	0.0636
		3.1875	24	0.06339
		3.25	24	0.06363
		3.3125	24	0.06353
		3.375	24	0.06362
		3.4375	24	0.06342
		3.5	24	0.06359
		3.5625	24	0.06354
		3.625	24	0.06328
		3.6875	24	0.0633
		3.75	24	0.06318
		3.8125	24	0.06312
		3.875	24	0.06327
		3.9375	24	0.06338
		4	24	0.06334
		4.0625	24	0.06287
		4.125	24	0.06356
		4.1875	24	0.06335
		4.25	24	0.06326
		4.3125	24	0.06339
		4.375	24	0.06328
		4.4375	24	0.06328
		4.5	24	0.06338
		4.5625	24	0.06339
		4.625	24	0.06343
		4.6875	24	0.06314
		4.75	24	0.0634
		4.8125	24	0.06326
		4.875	24	0.0636
		4.9375	24	0.06334
		5	24	0.06288
		5.0625	24	0.06348
		5.125	24	0.06325
		5.1875	24	0.06337
		5.25	24	0.06314
		5.3125	24	0.06322
		5.375	24	0.06317
		5.4375	24	0.06306
		5.5	24	0.06326
		5.5625	24	0.06331
		5.625	24	0.06319
		5.6875	24	0.0634
		5.75	24	0.0631
		5.8125	24	0.06337
		5.875	24	0.06313
		5.9375	24	0.06318
		6	24	0.06339
		6.0625	24	0.06325
		6.125	24	0.06311
		6.1875	24	0.06319
		6.25	24	0.06343
		6.3125	24	0.0634
		6.375	24	0.06329
		6.4375	24	0.06329
		6.5	24	0.06341
		6.5625	24	0.06349
		6.625	24	0.06336
		6.6875	24	0.06344
		6.75	24	0.06334
		6.8125	24	0.06346
		6.875	24	0.06326
		6.9375	24	0.06345
		7	24	0.06348
		1	26	0.06299
		1.0625	26	0.06298
		1.125	26	0.06295
		1.1875	26	0.06303
		1.25	26	0.06366
		1.3125	26	0.0633
		1.375	26	0.06345
		1.4375	26	0.06371
		1.5	26	0.06396
		1.5625	26	0.0637
		1.625	26	0.06405
		1.6875	26	0.06375
		1.75	26	0.06388
		1.8125	26	0.06371
		1.875	26	0.06333
		1.9375	26	0.06333
		2	26	0.06308
		2.0625	26	0.06318
		2.125	26	0.06336
		2.1875	26	0.06389
		2.25	26	0.06355
		2.3125	26	0.06369
		2.375	26	0.06355
		2.4375	26	0.06348
		2.5	26	0.06376
		2.5625	26	0.06403
		2.625	26	0.06376
		2.6875	26	0.06364
		2.75	26	0.06399
		2.8125	26	0.06339
		2.875	26	0.06362
		2.9375	26	0.06373
		3	26	0.06377
		3.0625	26	0.06386
		3.125	26	0.06361
		3.1875	26	0.06339
		3.25	26	0.06363
		3.3125	26	0.06354
		3.375	26	0.06362
		3.4375	26	0.06342
		3.5	26	0.06358
		3.5625	26	0.06355
		3.625	26	0.06327
		3.6875	26	0.06329
		3.75	26	0.06318
		3.8125	26	0.06313
		3.875	26	0.06329
		3.9375	26	0.06339
		4	26	0.06335
		4.0625	26	0.06288
		4.125	26	0.06357
		4.1875	26	0.06335
		4.25	26	0.06326
		4.3125	26	0.06339
		4.375	26	0.06327
		4.4375	26	0.06329
		4.5	26	0.06339
		4.5625	26	0.06339
		4.625	26	0.06344
		4.6875	26	0.06314
		4.75	26	0.0634
		4.8125	26	0.06327
		4.875	26	0.06359
		4.9375	26	0.06334
		5	26	0.06288
		5.0625	26	0.06349
		5.125	26	0.06324
		5.1875	26	0.06337
		5.25	26	0.06314
		5.3125	26	0.06324
		5.375	26	0.06316
		5.4375	26	0.06306
		5.5	26	0.06328
		5.5625	26	0.06331
		5.625	26	0.06319
		5.6875	26	0.06339
		5.75	26	0.06311
		5.8125	26	0.06337
		5.875	26	0.06313
		5.9375	26	0.06317
		6	26	0.06339
		6.0625	26	0.06325
		6.125	26	0.0631
		6.1875	26	0.0632
		6.25	26	0.06343
		6.3125	26	0.0634
		6.375	26	0.06329
		6.4375	26	0.06329
		6.5	26	0.06341
		6.5625	26	0.06348
		6.625	26	0.06337
		6.6875	26	0.06344
		6.75	26	0.06334
		6.8125	26	0.06345
		6.875	26	0.06326
		6.9375	26	0.06344
		7	26	0.06346
		1	28	0.063
		1.0625	28	0.06299
		1.125	28	0.06297
		1.1875	28	0.06303
		1.25	28	0.06367
		1.3125	28	0.06332
		1.375	28	0.06348
		1.4375	28	0.06374
		1.5	28	0.06398
		1.5625	28	0.06372
		1.625	28	0.06407
		1.6875	28	0.06378
		1.75	28	0.06393
		1.8125	28	0.06373
		1.875	28	0.06335
		1.9375	28	0.06336
		2	28	0.06308
		2.0625	28	0.0632
		2.125	28	0.06337
		2.1875	28	0.06391
		2.25	28	0.06356
		2.3125	28	0.06369
		2.375	28	0.06356
		2.4375	28	0.06346
		2.5	28	0.06376
		2.5625	28	0.06404
		2.625	28	0.06377
		2.6875	28	0.06366
		2.75	28	0.06399
		2.8125	28	0.0634
		2.875	28	0.06364
		2.9375	28	0.06373
		3	28	0.06378
		3.0625	28	0.06386
		3.125	28	0.06361
		3.1875	28	0.06339
		3.25	28	0.06362
		3.3125	28	0.06355
		3.375	28	0.06362
		3.4375	28	0.06343
		3.5	28	0.06356
		3.5625	28	0.06355
		3.625	28	0.06326
		3.6875	28	0.06328
		3.75	28	0.06318
		3.8125	28	0.06314
		3.875	28	0.0633
		3.9375	28	0.0634
		4	28	0.06336
		4.0625	28	0.06289
		4.125	28	0.06357
		4.1875	28	0.06336
		4.25	28	0.06327
		4.3125	28	0.0634
		4.375	28	0.06327
		4.4375	28	0.06329
		4.5	28	0.06339
		4.5625	28	0.06339
		4.625	28	0.06344
		4.6875	28	0.06314
		4.75	28	0.0634
		4.8125	28	0.06327
		4.875	28	0.06359
		4.9375	28	0.06333
		5	28	0.06288
		5.0625	28	0.06349
		5.125	28	0.06324
		5.1875	28	0.06338
		5.25	28	0.06313
		5.3125	28	0.06325
		5.375	28	0.06315
		5.4375	28	0.06306
		5.5	28	0.0633
		5.5625	28	0.0633
		5.625	28	0.0632
		5.6875	28	0.06339
		5.75	28	0.06311
		5.8125	28	0.06338
		5.875	28	0.06314
		5.9375	28	0.06316
		6	28	0.06339
		6.0625	28	0.06325
		6.125	28	0.06309
		6.1875	28	0.0632
		6.25	28	0.06342
		6.3125	28	0.06341
		6.375	28	0.06329
		6.4375	28	0.06329
		6.5	28	0.0634
		6.5625	28	0.06347
		6.625	28	0.06337
		6.6875	28	0.06344
		6.75	28	0.06333
		6.8125	28	0.06344
		6.875	28	0.06326
		6.9375	28	0.06344
		7	28	0.06345
		1	30	0.06302
		1.0625	30	0.063
		1.125	30	0.06299
		1.1875	30	0.06304
		1.25	30	0.06369
		1.3125	30	0.06334
		1.375	30	0.06351
		1.4375	30	0.06377
		1.5	30	0.064
		1.5625	30	0.06373
		1.625	30	0.06409
		1.6875	30	0.06381
		1.75	30	0.06396
		1.8125	30	0.06375
		1.875	30	0.06336
		1.9375	30	0.06338
		2	30	0.06308
		2.0625	30	0.06323
		2.125	30	0.06338
		2.1875	30	0.06393
		2.25	30	0.06358
		2.3125	30	0.06369
		2.375	30	0.06356
		2.4375	30	0.06345
		2.5	30	0.06375
		2.5625	30	0.06404
		2.625	30	0.06378
		2.6875	30	0.06369
		2.75	30	0.06399
		2.8125	30	0.06341
		2.875	30	0.06364
		2.9375	30	0.06373
		3	30	0.06378
		3.0625	30	0.06385
		3.125	30	0.06362
		3.1875	30	0.06339
		3.25	30	0.06361
		3.3125	30	0.06356
		3.375	30	0.06361
		3.4375	30	0.06343
		3.5	30	0.06354
		3.5625	30	0.06356
		3.625	30	0.06325
		3.6875	30	0.06326
		3.75	30	0.06318
		3.8125	30	0.06315
		3.875	30	0.06332
		3.9375	30	0.0634
		4	30	0.06336
		4.0625	30	0.0629
		4.125	30	0.06357
		4.1875	30	0.06336
		4.25	30	0.06327
		4.3125	30	0.0634
		4.375	30	0.06327
		4.4375	30	0.06329
		4.5	30	0.0634
		4.5625	30	0.06338
		4.625	30	0.06345
		4.6875	30	0.06314
		4.75	30	0.0634
		4.8125	30	0.06328
		4.875	30	0.06359
		4.9375	30	0.06333
		5	30	0.06288
		5.0625	30	0.0635
		5.125	30	0.06323
		5.1875	30	0.06338
		5.25	30	0.06314
		5.3125	30	0.06327
		5.375	30	0.06315
		5.4375	30	0.06307
		5.5	30	0.06331
		5.5625	30	0.0633
		5.625	30	0.06321
		5.6875	30	0.06338
		5.75	30	0.06312
		5.8125	30	0.06338
		5.875	30	0.06314
		5.9375	30	0.06316
		6	30	0.06339
		6.0625	30	0.06324
		6.125	30	0.06308
		6.1875	30	0.06321
		6.25	30	0.06342
		6.3125	30	0.06341
		6.375	30	0.06329
		6.4375	30	0.06329
		6.5	30	0.0634
		6.5625	30	0.06347
		6.625	30	0.06338
		6.6875	30	0.06344
		6.75	30	0.06332
		6.8125	30	0.06343
		6.875	30	0.06326
		6.9375	30	0.06344
		7	30	0.06343
		1	32	0.06303
		1.0625	32	0.063
		1.125	32	0.06301
		1.1875	32	0.06305
		1.25	32	0.0637
		1.3125	32	0.06336
		1.375	32	0.06353
		1.4375	32	0.0638
		1.5	32	0.06402
		1.5625	32	0.06375
		1.625	32	0.06411
		1.6875	32	0.06384
		1.75	32	0.064
		1.8125	32	0.06377
		1.875	32	0.06338
		1.9375	32	0.06341
		2	32	0.06308
		2.0625	32	0.06326
		2.125	32	0.06339
		2.1875	32	0.06395
		2.25	32	0.06359
		2.3125	32	0.06369
		2.375	32	0.06357
		2.4375	32	0.06343
		2.5	32	0.06375
		2.5625	32	0.06404
		2.625	32	0.06379
		2.6875	32	0.06371
		2.75	32	0.06399
		2.8125	32	0.06342
		2.875	32	0.06365
		2.9375	32	0.06372
		3	32	0.06378
		3.0625	32	0.06385
		3.125	32	0.06362
		3.1875	32	0.06339
		3.25	32	0.06361
		3.3125	32	0.06356
		3.375	32	0.06361
		3.4375	32	0.06343
		3.5	32	0.06353
		3.5625	32	0.06356
		3.625	32	0.06324
		3.6875	32	0.06325
		3.75	32	0.06318
		3.8125	32	0.06316
		3.875	32	0.06333
		3.9375	32	0.06341
		4	32	0.06337
		4.0625	32	0.06291
		4.125	32	0.06358
		4.1875	32	0.06337
		4.25	32	0.06328
		4.3125	32	0.0634
		4.375	32	0.06327
		4.4375	32	0.06329
		4.5	32	0.06341
		4.5625	32	0.06338
		4.625	32	0.06345
		4.6875	32	0.06314
		4.75	32	0.0634
		4.8125	32	0.06329
		4.875	32	0.06358
		4.9375	32	0.06333
		5	32	0.06288
		5.0625	32	0.0635
		5.125	32	0.06323
		5.1875	32	0.06339
		5.25	32	0.06314
		5.3125	32	0.06328
		5.375	32	0.06314
		5.4375	32	0.06307
		5.5	32	0.06333
		5.5625	32	0.06331
		5.625	32	0.06321
		5.6875	32	0.06338
		5.75	32	0.06312
		5.8125	32	0.06338
		5.875	32	0.06314
		5.9375	32	0.06315
		6	32	0.06339
		6.0625	32	0.06324
		6.125	32	0.06307
		6.1875	32	0.06321
		6.25	32	0.06341
		6.3125	32	0.06341
		6.375	32	0.06329
		6.4375	32	0.0633
		6.5	32	0.0634
		6.5625	32	0.06346
		6.625	32	0.06338
		6.6875	32	0.06343
		6.75	32	0.06331
		6.8125	32	0.06342
		6.875	32	0.06326
		6.9375	32	0.06344
		7	32	0.06341
		1	34	0.06304
		1.0625	34	0.06301
		1.125	34	0.06303
		1.1875	34	0.06306
		1.25	34	0.06371
		1.3125	34	0.06338
		1.375	34	0.06356
		1.4375	34	0.06383
		1.5	34	0.06403
		1.5625	34	0.06376
		1.625	34	0.06412
		1.6875	34	0.06386
		1.75	34	0.06404
		1.8125	34	0.06378
		1.875	34	0.06339
		1.9375	34	0.06344
		2	34	0.06308
		2.0625	34	0.06328
		2.125	34	0.0634
		2.1875	34	0.06397
		2.25	34	0.0636
		2.3125	34	0.06368
		2.375	34	0.06357
		2.4375	34	0.06341
		2.5	34	0.06374
		2.5625	34	0.06403
		2.625	34	0.0638
		2.6875	34	0.06374
		2.75	34	0.06399
		2.8125	34	0.06343
		2.875	34	0.06366
		2.9375	34	0.06372
		3	34	0.06378
		3.0625	34	0.06385
		3.125	34	0.06363
		3.1875	34	0.06338
		3.25	34	0.0636
		3.3125	34	0.06357
		3.375	34	0.0636
		3.4375	34	0.06343
		3.5	34	0.06352
		3.5625	34	0.06356
		3.625	34	0.06323
		3.6875	34	0.06324
		3.75	34	0.06319
		3.8125	34	0.06317
		3.875	34	0.06335
		3.9375	34	0.06342
		4	34	0.06338
		4.0625	34	0.06292
		4.125	34	0.06358
		4.1875	34	0.06338
		4.25	34	0.06328
		4.3125	34	0.06341
		4.375	34	0.06327
		4.4375	34	0.06329
		4.5	34	0.06341
		4.5625	34	0.06337
		4.625	34	0.06345
		4.6875	34	0.06314
		4.75	34	0.0634
		4.8125	34	0.0633
		4.875	34	0.06358
		4.9375	34	0.06333
		5	34	0.06288
		5.0625	34	0.06351
		5.125	34	0.06322
		5.1875	34	0.06339
		5.25	34	0.06314
		5.3125	34	0.06329
		5.375	34	0.06313
		5.4375	34	0.06308
		5.5	34	0.06335
		5.5625	34	0.06331
		5.625	34	0.06322
		5.6875	34	0.06338
		5.75	34	0.06313
		5.8125	34	0.06338
		5.875	34	0.06315
		5.9375	34	0.06314
		6	34	0.06339
		6.0625	34	0.06325
		6.125	34	0.06306
		6.1875	34	0.06322
		6.25	34	0.0634
		6.3125	34	0.06341
		6.375	34	0.06329
		6.4375	34	0.0633
		6.5	34	0.06339
		6.5625	34	0.06345
		6.625	34	0.06339
		6.6875	34	0.06343
		6.75	34	0.06331
		6.8125	34	0.06341
		6.875	34	0.06326
		6.9375	34	0.06344
		7	34	0.0634
		1	36	0.06306
		1.0625	36	0.06302
		1.125	36	0.06305
		1.1875	36	0.06308
		1.25	36	0.06372
		1.3125	36	0.0634
		1.375	36	0.06358
		1.4375	36	0.06385
		1.5	36	0.06404
		1.5625	36	0.06377
		1.625	36	0.06413
		1.6875	36	0.06389
		1.75	36	0.06407
		1.8125	36	0.0638
		1.875	36	0.06341
		1.9375	36	0.06347
		2	36	0.06308
		2.0625	36	0.06331
		2.125	36	0.06341
		2.1875	36	0.06398
		2.25	36	0.06361
		2.3125	36	0.06368
		2.375	36	0.06358
		2.4375	36	0.06339
		2.5	36	0.06374
		2.5625	36	0.06403
		2.625	36	0.0638
		2.6875	36	0.06376
		2.75	36	0.06399
		2.8125	36	0.06344
		2.875	36	0.06367
		2.9375	36	0.06371
		3	36	0.06378
		3.0625	36	0.06384
		3.125	36	0.06363
		3.1875	36	0.06338
		3.25	36	0.06359
		3.3125	36	0.06358
		3.375	36	0.06359
		3.4375	36	0.06343
		3.5	36	0.0635
		3.5625	36	0.06356
		3.625	36	0.06322
		3.6875	36	0.06323
		3.75	36	0.06319
		3.8125	36	0.06318
		3.875	36	0.06336
		3.9375	36	0.06342
		4	36	0.06339
		4.0625	36	0.06293
		4.125	36	0.06358
		4.1875	36	0.06338
		4.25	36	0.06328
		4.3125	36	0.06341
		4.375	36	0.06327
		4.4375	36	0.06329
		4.5	36	0.06342
		4.5625	36	0.06336
		4.625	36	0.06346
		4.6875	36	0.06314
		4.75	36	0.06339
		4.8125	36	0.0633
		4.875	36	0.06357
		4.9375	36	0.06333
		5	36	0.06288
		5.0625	36	0.06351
		5.125	36	0.06322
		5.1875	36	0.0634
		5.25	36	0.06314
		5.3125	36	0.06331
		5.375	36	0.06313
		5.4375	36	0.06309
		5.5	36	0.06336
		5.5625	36	0.06331
		5.625	36	0.06323
		5.6875	36	0.06338
		5.75	36	0.06314
		5.8125	36	0.06338
		5.875	36	0.06315
		5.9375	36	0.06314
		6	36	0.06339
		6.0625	36	0.06325
		6.125	36	0.06305
		6.1875	36	0.06323
		6.25	36	0.0634
		6.3125	36	0.06341
		6.375	36	0.06329
		6.4375	36	0.0633
		6.5	36	0.06339
		6.5625	36	0.06345
		6.625	36	0.06339
		6.6875	36	0.06343
		6.75	36	0.0633
		6.8125	36	0.0634
		6.875	36	0.06326
		6.9375	36	0.06344
		7	36	0.06338
		1	38	0.06308
		1.0625	38	0.06302
		1.125	38	0.06307
		1.1875	38	0.06309
		1.25	38	0.06373
		1.3125	38	0.06342
		1.375	38	0.06361
		1.4375	38	0.06387
		1.5	38	0.06404
		1.5625	38	0.06377
		1.625	38	0.06414
		1.6875	38	0.06391
		1.75	38	0.0641
		1.8125	38	0.06381
		1.875	38	0.06342
		1.9375	38	0.06349
		2	38	0.06308
		2.0625	38	0.06333
		2.125	38	0.06342
		2.1875	38	0.064
		2.25	38	0.06362
		2.3125	38	0.06367
		2.375	38	0.06358
		2.4375	38	0.06337
		2.5	38	0.06373
		2.5625	38	0.06402
		2.625	38	0.06381
		2.6875	38	0.06378
		2.75	38	0.06398
		2.8125	38	0.06345
		2.875	38	0.06368
		2.9375	38	0.06371
		3	38	0.06378
		3.0625	38	0.06383
		3.125	38	0.06363
		3.1875	38	0.06338
		3.25	38	0.06358
		3.3125	38	0.06359
		3.375	38	0.06358
		3.4375	38	0.06343
		3.5	38	0.06349
		3.5625	38	0.06356
		3.625	38	0.06322
		3.6875	38	0.06321
		3.75	38	0.06319
		3.8125	38	0.06319
		3.875	38	0.06338
		3.9375	38	0.06343
		4	38	0.0634
		4.0625	38	0.06294
		4.125	38	0.06358
		4.1875	38	0.06339
		4.25	38	0.06329
		4.3125	38	0.06341
		4.375	38	0.06327
		4.4375	38	0.06329
		4.5	38	0.06343
		4.5625	38	0.06336
		4.625	38	0.06346
		4.6875	38	0.06314
		4.75	38	0.06339
		4.8125	38	0.06331
		4.875	38	0.06357
		4.9375	38	0.06333
		5	38	0.06289
		5.0625	38	0.06352
		5.125	38	0.06322
		5.1875	38	0.06341
		5.25	38	0.06315
		5.3125	38	0.06332
		5.375	38	0.06313
		5.4375	38	0.06309
		5.5	38	0.06338
		5.5625	38	0.06331
		5.625	38	0.06324
		5.6875	38	0.06337
		5.75	38	0.06315
		5.8125	38	0.06338
		5.875	38	0.06316
		5.9375	38	0.06313
		6	38	0.06339
		6.0625	38	0.06325
		6.125	38	0.06305
		6.1875	38	0.06324
		6.25	38	0.06339
		6.3125	38	0.06341
		6.375	38	0.0633
		6.4375	38	0.06331
		6.5	38	0.06338
		6.5625	38	0.06344
		6.625	38	0.0634
		6.6875	38	0.06343
		6.75	38	0.0633
		6.8125	38	0.06339
		6.875	38	0.06326
		6.9375	38	0.06343
		7	38	0.06336
		1	40	0.06309
		1.0625	40	0.06302
		1.125	40	0.06309
		1.1875	40	0.0631
		1.25	40	0.06373
		1.3125	40	0.06343
		1.375	40	0.06363
		1.4375	40	0.06389
		1.5	40	0.06404
		1.5625	40	0.06378
		1.625	40	0.06414
		1.6875	40	0.06393
		1.75	40	0.06412
		1.8125	40	0.06382
		1.875	40	0.06343
		1.9375	40	0.06352
		2	40	0.06308
		2.0625	40	0.06336
		2.125	40	0.06343
		2.1875	40	0.06401
		2.25	40	0.06362
		2.3125	40	0.06366
		2.375	40	0.06358
		2.4375	40	0.06335
		2.5	40	0.06371
		2.5625	40	0.06401
		2.625	40	0.06381
		2.6875	40	0.0638
		2.75	40	0.06398
		2.8125	40	0.06346
		2.875	40	0.06368
		2.9375	40	0.0637
		3	40	0.06377
		3.0625	40	0.06383
		3.125	40	0.06363
		3.1875	40	0.06338
		3.25	40	0.06357
		3.3125	40	0.0636
		3.375	40	0.06357
		3.4375	40	0.06343
		3.5	40	0.06347
		3.5625	40	0.06355
		3.625	40	0.06321
		3.6875	40	0.0632
		3.75	40	0.06319
		3.8125	40	0.06319
		3.875	40	0.0634
		3.9375	40	0.06343
		4	40	0.0634
		4.0625	40	0.06296
		4.125	40	0.06358
		4.1875	40	0.06339
		4.25	40	0.06329
		4.3125	40	0.06341
		4.375	40	0.06327
		4.4375	40	0.06329
		4.5	40	0.06343
		4.5625	40	0.06335
[truncated: 15,462 more rows]

## Sheet: Figure 2b
Figure 2b
		r	theta	tau_alpha
	r and angle dependant body frame relaxation time for phi = 0.15. Total number of events considered for each data point is 7e8.	1	0	0.23428
		1.0625	0	0.23504
		1.125	0	0.2297
		1.1875	0	0.22055
		1.25	0	0.21292
		1.3125	0	0.20529
		1.375	0	0.19919
		1.4375	0	0.19538
		1.5	0	0.19232
		1.5625	0	0.19156
		1.625	0	0.19004
		1.6875	0	0.18927
		1.75	0	0.19004
		1.8125	0	0.18927
		1.875	0	0.19004
		1.9375	0	0.1908
		2	0	0.19232
		2.0625	0	0.19232
		2.125	0	0.19309
		2.1875	0	0.19385
		2.25	0	0.19461
		2.3125	0	0.19385
		2.375	0	0.19385
		2.4375	0	0.19385
		2.5	0	0.19385
		2.5625	0	0.19309
		2.625	0	0.19309
		2.6875	0	0.19309
		2.75	0	0.19309
		2.8125	0	0.19309
		2.875	0	0.19232
		2.9375	0	0.19309
		3	0	0.19309
		3.0625	0	0.19309
		3.125	0	0.19232
		3.1875	0	0.19309
		3.25	0	0.19309
		3.3125	0	0.19309
		3.375	0	0.19309
		3.4375	0	0.19309
		3.5	0	0.19232
		3.5625	0	0.19309
		3.625	0	0.19232
		3.6875	0	0.19232
		3.75	0	0.19232
		3.8125	0	0.19309
		3.875	0	0.19232
		3.9375	0	0.19309
		4	0	0.19232
		4.0625	0	0.19309
		4.125	0	0.19309
		4.1875	0	0.19309
		4.25	0	0.19309
		4.3125	0	0.19232
		4.375	0	0.19232
		4.4375	0	0.19309
		4.5	0	0.19309
		4.5625	0	0.19309
		4.625	0	0.19309
		4.6875	0	0.19309
		4.75	0	0.19309
		4.8125	0	0.19309
		4.875	0	0.19232
		4.9375	0	0.19232
		5	0	0.19309
		5.0625	0	0.19309
		5.125	0	0.19309
		5.1875	0	0.19309
		5.25	0	0.19309
		5.3125	0	0.19232
		5.375	0	0.19309
		5.4375	0	0.19232
		5.5	0	0.19309
		5.5625	0	0.19232
		5.625	0	0.19232
		5.6875	0	0.19309
		5.75	0	0.19232
		5.8125	0	0.19232
		5.875	0	0.19309
		5.9375	0	0.19309
		6	0	0.19232
		6.0625	0	0.19232
		6.125	0	0.19232
		6.1875	0	0.19309
		6.25	0	0.19309
		6.3125	0	0.19309
		6.375	0	0.19309
		6.4375	0	0.19309
		6.5	0	0.19309
		6.5625	0	0.19309
		6.625	0	0.19309
		6.6875	0	0.19232
		6.75	0	0.19309
		6.8125	0	0.19232
		6.875	0	0.19232
		6.9375	0	0.19309
		7	0	0.19232
		1	2	0.23428
		1.0625	2	0.23428
		1.125	2	0.2297
		1.1875	2	0.22055
		1.25	2	0.21292
		1.3125	2	0.20529
		1.375	2	0.19919
		1.4375	2	0.19538
		1.5	2	0.19232
		1.5625	2	0.19156
		1.625	2	0.19004
		1.6875	2	0.18927
		1.75	2	0.19004
		1.8125	2	0.18927
		1.875	2	0.19004
		1.9375	2	0.1908
		2	2	0.19232
		2.0625	2	0.19232
		2.125	2	0.19309
		2.1875	2	0.19385
		2.25	2	0.19461
		2.3125	2	0.19385
		2.375	2	0.19385
		2.4375	2	0.19385
		2.5	2	0.19385
		2.5625	2	0.19309
		2.625	2	0.19309
		2.6875	2	0.19309
		2.75	2	0.19309
		2.8125	2	0.19309
		2.875	2	0.19232
		2.9375	2	0.19309
		3	2	0.19309
		3.0625	2	0.19309
		3.125	2	0.19232
		3.1875	2	0.19309
		3.25	2	0.19309
		3.3125	2	0.19309
		3.375	2	0.19309
		3.4375	2	0.19309
		3.5	2	0.19232
		3.5625	2	0.19309
		3.625	2	0.19232
		3.6875	2	0.19232
		3.75	2	0.19232
		3.8125	2	0.19309
		3.875	2	0.19232
		3.9375	2	0.19309
		4	2	0.19232
		4.0625	2	0.19309
		4.125	2	0.19309
		4.1875	2	0.19309
		4.25	2	0.19309
		4.3125	2	0.19232
		4.375	2	0.19232
		4.4375	2	0.19309
		4.5	2	0.19309
		4.5625	2	0.19309
		4.625	2	0.19309
		4.6875	2	0.19309
		4.75	2	0.19309
		4.8125	2	0.19309
		4.875	2	0.19232
		4.9375	2	0.19232
		5	2	0.19309
		5.0625	2	0.19309
		5.125	2	0.19309
		5.1875	2	0.19309
		5.25	2	0.19309
		5.3125	2	0.19309
		5.375	2	0.19309
		5.4375	2	0.19232
		5.5	2	0.19309
		5.5625	2	0.19232
		5.625	2	0.19232
		5.6875	2	0.19309
		5.75	2	0.19232
		5.8125	2	0.19232
		5.875	2	0.19309
		5.9375	2	0.19309
		6	2	0.19232
		6.0625	2	0.19232
		6.125	2	0.19232
		6.1875	2	0.19309
		6.25	2	0.19309
		6.3125	2	0.19309
		6.375	2	0.19309
		6.4375	2	0.19309
		6.5	2	0.19309
		6.5625	2	0.19309
		6.625	2	0.19309
		6.6875	2	0.19232
		6.75	2	0.19309
		6.8125	2	0.19232
		6.875	2	0.19232
		6.9375	2	0.19309
		7	2	0.19232
		1	4	0.23428
		1.0625	4	0.23428
		1.125	4	0.2297
		1.1875	4	0.22055
		1.25	4	0.21292
		1.3125	4	0.20529
		1.375	4	0.19919
		1.4375	4	0.19538
		1.5	4	0.19232
		1.5625	4	0.19156
		1.625	4	0.19004
		1.6875	4	0.18927
		1.75	4	0.19004
		1.8125	4	0.18927
		1.875	4	0.19004
		1.9375	4	0.1908
		2	4	0.19232
		2.0625	4	0.19232
		2.125	4	0.19309
		2.1875	4	0.19385
		2.25	4	0.19461
		2.3125	4	0.19385
		2.375	4	0.19385
		2.4375	4	0.19385
		2.5	4	0.19385
		2.5625	4	0.19309
		2.625	4	0.19309
		2.6875	4	0.19309
		2.75	4	0.19309
		2.8125	4	0.19309
		2.875	4	0.19232
		2.9375	4	0.19309
		3	4	0.19309
		3.0625	4	0.19309
		3.125	4	0.19232
		3.1875	4	0.19309
		3.25	4	0.19309
		3.3125	4	0.19309
		3.375	4	0.19309
		3.4375	4	0.19309
		3.5	4	0.19232
		3.5625	4	0.19309
		3.625	4	0.19232
		3.6875	4	0.19232
		3.75	4	0.19232
		3.8125	4	0.19309
		3.875	4	0.19232
		3.9375	4	0.19309
		4	4	0.19232
		4.0625	4	0.19309
		4.125	4	0.19309
		4.1875	4	0.19309
		4.25	4	0.19309
		4.3125	4	0.19232
		4.375	4	0.19232
		4.4375	4	0.19309
		4.5	4	0.19309
		4.5625	4	0.19309
		4.625	4	0.19309
		4.6875	4	0.19309
		4.75	4	0.19309
		4.8125	4	0.19309
		4.875	4	0.19232
		4.9375	4	0.19232
		5	4	0.19309
		5.0625	4	0.19309
		5.125	4	0.19232
		5.1875	4	0.19309
		5.25	4	0.19309
		5.3125	4	0.19309
		5.375	4	0.19309
		5.4375	4	0.19232
		5.5	4	0.19309
		5.5625	4	0.19232
		5.625	4	0.19232
		5.6875	4	0.19309
		5.75	4	0.19232
		5.8125	4	0.19232
		5.875	4	0.19309
		5.9375	4	0.19309
		6	4	0.19232
		6.0625	4	0.19232
		6.125	4	0.19232
		6.1875	4	0.19309
		6.25	4	0.19309
		6.3125	4	0.19309
		6.375	4	0.19309
		6.4375	4	0.19309
		6.5	4	0.19309
		6.5625	4	0.19309
		6.625	4	0.19309
		6.6875	4	0.19232
		6.75	4	0.19309
		6.8125	4	0.19232
		6.875	4	0.19232
		6.9375	4	0.19309
		7	4	0.19232
		1	6	0.23428
		1.0625	6	0.23428
		1.125	6	0.2297
		1.1875	6	0.22055
		1.25	6	0.21292
		1.3125	6	0.20529
		1.375	6	0.19919
		1.4375	6	0.19538
		1.5	6	0.19232
		1.5625	6	0.19156
		1.625	6	0.19004
		1.6875	6	0.18927
		1.75	6	0.19004
		1.8125	6	0.18927
		1.875	6	0.19004
		1.9375	6	0.1908
		2	6	0.19232
		2.0625	6	0.19232
		2.125	6	0.19309
		2.1875	6	0.19385
		2.25	6	0.19461
		2.3125	6	0.19385
		2.375	6	0.19309
		2.4375	6	0.19385
		2.5	6	0.19385
		2.5625	6	0.19309
		2.625	6	0.19309
		2.6875	6	0.19309
		2.75	6	0.19232
		2.8125	6	0.19309
		2.875	6	0.19232
		2.9375	6	0.19309
		3	6	0.19309
		3.0625	6	0.19309
		3.125	6	0.19232
		3.1875	6	0.19309
		3.25	6	0.19309
		3.3125	6	0.19309
		3.375	6	0.19309
		3.4375	6	0.19309
		3.5	6	0.19309
		3.5625	6	0.19309
		3.625	6	0.19232
		3.6875	6	0.19232
		3.75	6	0.19232
		3.8125	6	0.19309
		3.875	6	0.19309
		3.9375	6	0.19309
		4	6	0.19232
		4.0625	6	0.19309
		4.125	6	0.19309
		4.1875	6	0.19309
		4.25	6	0.19309
		4.3125	6	0.19232
		4.375	6	0.19232
		4.4375	6	0.19309
		4.5	6	0.19309
		4.5625	6	0.19309
		4.625	6	0.19309
		4.6875	6	0.19309
		4.75	6	0.19309
		4.8125	6	0.19309
		4.875	6	0.19232
		4.9375	6	0.19232
		5	6	0.19309
		5.0625	6	0.19309
		5.125	6	0.19232
		5.1875	6	0.19309
		5.25	6	0.19309
		5.3125	6	0.19309
		5.375	6	0.19309
		5.4375	6	0.19232
		5.5	6	0.19309
		5.5625	6	0.19232
		5.625	6	0.19232
		5.6875	6	0.19309
		5.75	6	0.19232
		5.8125	6	0.19232
		5.875	6	0.19309
		5.9375	6	0.19309
		6	6	0.19232
		6.0625	6	0.19232
		6.125	6	0.19232
		6.1875	6	0.19309
		6.25	6	0.19309
		6.3125	6	0.19309
		6.375	6	0.19309
		6.4375	6	0.19309
		6.5	6	0.19309
		6.5625	6	0.19309
		6.625	6	0.19309
		6.6875	6	0.19232
		6.75	6	0.19309
		6.8125	6	0.19232
		6.875	6	0.19232
		6.9375	6	0.19309
		7	6	0.19232
		1	8	0.23352
		1.0625	8	0.23352
		1.125	8	0.2297
		1.1875	8	0.22055
		1.25	8	0.21216
		1.3125	8	0.20529
		1.375	8	0.19919
		1.4375	8	0.19538
		1.5	8	0.19232
		1.5625	8	0.19156
		1.625	8	0.19004
		1.6875	8	0.18927
		1.75	8	0.19004
		1.8125	8	0.18927
		1.875	8	0.1908
		1.9375	8	0.1908
		2	8	0.19232
		2.0625	8	0.19232
		2.125	8	0.19309
		2.1875	8	0.19385
		2.25	8	0.19461
		2.3125	8	0.19385
		2.375	8	0.19309
		2.4375	8	0.19385
		2.5	8	0.19385
		2.5625	8	0.19309
		2.625	8	0.19309
		2.6875	8	0.19232
		2.75	8	0.19232
		2.8125	8	0.19309
		2.875	8	0.19232
		2.9375	8	0.19309
		3	8	0.19309
		3.0625	8	0.19309
		3.125	8	0.19232
		3.1875	8	0.19309
		3.25	8	0.19309
		3.3125	8	0.19309
		3.375	8	0.19309
		3.4375	8	0.19309
		3.5	8	0.19309
		3.5625	8	0.19309
		3.625	8	0.19232
		3.6875	8	0.19232
		3.75	8	0.19232
		3.8125	8	0.19309
		3.875	8	0.19309
		3.9375	8	0.19309
		4	8	0.19232
		4.0625	8	0.19309
		4.125	8	0.19309
		4.1875	8	0.19309
		4.25	8	0.19309
		4.3125	8	0.19232
		4.375	8	0.19232
		4.4375	8	0.19309
		4.5	8	0.19309
		4.5625	8	0.19309
		4.625	8	0.19309
		4.6875	8	0.19309
		4.75	8	0.19309
		4.8125	8	0.19309
		4.875	8	0.19232
		4.9375	8	0.19232
		5	8	0.19309
		5.0625	8	0.19309
		5.125	8	0.19232
		5.1875	8	0.19309
		5.25	8	0.19309
		5.3125	8	0.19309
		5.375	8	0.19309
		5.4375	8	0.19232
		5.5	8	0.19309
		5.5625	8	0.19232
		5.625	8	0.19232
		5.6875	8	0.19309
		5.75	8	0.19232
		5.8125	8	0.19232
		5.875	8	0.19309
		5.9375	8	0.19309
		6	8	0.19232
		6.0625	8	0.19232
		6.125	8	0.19232
		6.1875	8	0.19309
		6.25	8	0.19309
		6.3125	8	0.19309
		6.375	8	0.19309
		6.4375	8	0.19309
		6.5	8	0.19309
		6.5625	8	0.19309
		6.625	8	0.19309
		6.6875	8	0.19232
		6.75	8	0.19309
		6.8125	8	0.19232
		6.875	8	0.19232
		6.9375	8	0.19309
		7	8	0.19232
		1	10	0.23276
		1.0625	10	0.23276
		1.125	10	0.22818
		1.1875	10	0.22055
		1.25	10	0.2114
		1.3125	10	0.20453
		1.375	10	0.19919
		1.4375	10	0.19538
		1.5	10	0.19232
		1.5625	10	0.19156
		1.625	10	0.19004
		1.6875	10	0.18927
		1.75	10	0.19004
		1.8125	10	0.18927
		1.875	10	0.1908
		1.9375	10	0.1908
		2	10	0.19232
		2.0625	10	0.19232
		2.125	10	0.19309
		2.1875	10	0.19385
		2.25	10	0.19461
		2.3125	10	0.19385
		2.375	10	0.19309
		2.4375	10	0.19385
		2.5	10	0.19385
		2.5625	10	0.19309
		2.625	10	0.19309
		2.6875	10	0.19232
		2.75	10	0.19232
		2.8125	10	0.19309
		2.875	10	0.19232
		2.9375	10	0.19309
		3	10	0.19309
		3.0625	10	0.19309
		3.125	10	0.19232
		3.1875	10	0.19309
		3.25	10	0.19309
		3.3125	10	0.19309
		3.375	10	0.19309
		3.4375	10	0.19309
		3.5	10	0.19309
		3.5625	10	0.19309
		3.625	10	0.19232
		3.6875	10	0.19232
		3.75	10	0.19232
		3.8125	10	0.19309
		3.875	10	0.19309
		3.9375	10	0.19309
		4	10	0.19232
		4.0625	10	0.19309
		4.125	10	0.19309
		4.1875	10	0.19309
		4.25	10	0.19309
		4.3125	10	0.19232
		4.375	10	0.19232
		4.4375	10	0.19309
		4.5	10	0.19309
		4.5625	10	0.19309
		4.625	10	0.19309
		4.6875	10	0.19309
		4.75	10	0.19309
		4.8125	10	0.19309
		4.875	10	0.19232
		4.9375	10	0.19232
		5	10	0.19309
		5.0625	10	0.19309
		5.125	10	0.19232
		5.1875	10	0.19309
		5.25	10	0.19309
		5.3125	10	0.19309
		5.375	10	0.19309
		5.4375	10	0.19232
		5.5	10	0.19309
		5.5625	10	0.19232
		5.625	10	0.19232
		5.6875	10	0.19309
		5.75	10	0.19232
		5.8125	10	0.19232
		5.875	10	0.19309
		5.9375	10	0.19309
		6	10	0.19232
		6.0625	10	0.19232
		6.125	10	0.19232
		6.1875	10	0.19309
		6.25	10	0.19309
		6.3125	10	0.19309
		6.375	10	0.19309
		6.4375	10	0.19309
		6.5	10	0.19309
		6.5625	10	0.19309
		6.625	10	0.19232
		6.6875	10	0.19232
		6.75	10	0.19309
		6.8125	10	0.19232
		6.875	10	0.19232
		6.9375	10	0.19309
		7	10	0.19232
		1	12	0.23199
		1.0625	12	0.23123
		1.125	12	0.22818
		1.1875	12	0.21902
		1.25	12	0.2114
		1.3125	12	0.20377
		1.375	12	0.19919
		1.4375	12	0.19538
		1.5	12	0.19232
		1.5625	12	0.19156
		1.625	12	0.19004
		1.6875	12	0.18927
		1.75	12	0.19004
		1.8125	12	0.19004
		1.875	12	0.1908
		1.9375	12	0.1908
		2	12	0.19232
		2.0625	12	0.19232
		2.125	12	0.19309
		2.1875	12	0.19385
		2.25	12	0.19461
		2.3125	12	0.19385
		2.375	12	0.19309
		2.4375	12	0.19385
		2.5	12	0.19385
		2.5625	12	0.19309
		2.625	12	0.19309
		2.6875	12	0.19232
		2.75	12	0.19232
		2.8125	12	0.19309
		2.875	12	0.19232
		2.9375	12	0.19309
		3	12	0.19309
		3.0625	12	0.19309
		3.125	12	0.19232
		3.1875	12	0.19309
		3.25	12	0.19309
		3.3125	12	0.19309
		3.375	12	0.19309
		3.4375	12	0.19309
		3.5	12	0.19309
		3.5625	12	0.19309
		3.625	12	0.19309
		3.6875	12	0.19232
		3.75	12	0.19232
		3.8125	12	0.19309
		3.875	12	0.19309
		3.9375	12	0.19309
		4	12	0.19232
		4.0625	12	0.19309
		4.125	12	0.19309
		4.1875	12	0.19309
		4.25	12	0.19309
		4.3125	12	0.19232
		4.375	12	0.19232
		4.4375	12	0.19309
		4.5	12	0.19309
		4.5625	12	0.19309
		4.625	12	0.19309
		4.6875	12	0.19309
		4.75	12	0.19309
		4.8125	12	0.19309
		4.875	12	0.19232
		4.9375	12	0.19232
		5	12	0.19309
		5.0625	12	0.19309
		5.125	12	0.19232
		5.1875	12	0.19309
		5.25	12	0.19309
		5.3125	12	0.19309
		5.375	12	0.19309
		5.4375	12	0.19232
		5.5	12	0.19309
		5.5625	12	0.19232
		5.625	12	0.19232
		5.6875	12	0.19309
		5.75	12	0.19232
		5.8125	12	0.19232
		5.875	12	0.19309
		5.9375	12	0.19309
		6	12	0.19232
		6.0625	12	0.19232
		6.125	12	0.19232
		6.1875	12	0.19309
		6.25	12	0.19309
		6.3125	12	0.19309
		6.375	12	0.19309
		6.4375	12	0.19309
		6.5	12	0.19309
		6.5625	12	0.19309
		6.625	12	0.19232
		6.6875	12	0.19232
		6.75	12	0.19309
		6.8125	12	0.19232
		6.875	12	0.19232
		6.9375	12	0.19309
		7	12	0.19232
		1	14	0.23123
		1.0625	14	0.23123
		1.125	14	0.22742
		1.1875	14	0.21902
		1.25	14	0.2114
		1.3125	14	0.20377
		1.375	14	0.19919
		1.4375	14	0.19538
		1.5	14	0.19232
		1.5625	14	0.19156
		1.625	14	0.19004
		1.6875	14	0.19004
		1.75	14	0.19004
		1.8125	14	0.19004
		1.875	14	0.1908
		1.9375	14	0.19156
		2	14	0.19232
		2.0625	14	0.19232
		2.125	14	0.19309
		2.1875	14	0.19385
		2.25	14	0.19461
		2.3125	14	0.19385
		2.375	14	0.19309
		2.4375	14	0.19385
		2.5	14	0.19385
		2.5625	14	0.19309
		2.625	14	0.19309
		2.6875	14	0.19232
		2.75	14	0.19232
		2.8125	14	0.19309
		2.875	14	0.19232
		2.9375	14	0.19309
		3	14	0.19309
		3.0625	14	0.19309
		3.125	14	0.19232
		3.1875	14	0.19309
		3.25	14	0.19232
		3.3125	14	0.19309
		3.375	14	0.19309
		3.4375	14	0.19309
		3.5	14	0.19309
		3.5625	14	0.19309
		3.625	14	0.19309
		3.6875	14	0.19232
		3.75	14	0.19232
		3.8125	14	0.19309
		3.875	14	0.19309
		3.9375	14	0.19309
		4	14	0.19232
		4.0625	14	0.19309
		4.125	14	0.19309
		4.1875	14	0.19309
		4.25	14	0.19309
		4.3125	14	0.19232
		4.375	14	0.19232
		4.4375	14	0.19309
		4.5	14	0.19309
		4.5625	14	0.19309
		4.625	14	0.19309
		4.6875	14	0.19309
		4.75	14	0.19309
		4.8125	14	0.19309
		4.875	14	0.19232
		4.9375	14	0.19232
		5	14	0.19309
		5.0625	14	0.19309
		5.125	14	0.19232
		5.1875	14	0.19309
		5.25	14	0.19309
		5.3125	14	0.19309
		5.375	14	0.19309
		5.4375	14	0.19232
		5.5	14	0.19309
		5.5625	14	0.19232
		5.625	14	0.19232
		5.6875	14	0.19309
		5.75	14	0.19232
		5.8125	14	0.19309
		5.875	14	0.19309
		5.9375	14	0.19309
		6	14	0.19232
		6.0625	14	0.19232
		6.125	14	0.19232
		6.1875	14	0.19309
		6.25	14	0.19309
		6.3125	14	0.19309
		6.375	14	0.19309
		6.4375	14	0.19309
		6.5	14	0.19309
		6.5625	14	0.19309
		6.625	14	0.19232
		6.6875	14	0.19232
		6.75	14	0.19309
		6.8125	14	0.19232
		6.875	14	0.19232
		6.9375	14	0.19309
		7	14	0.19232
		1	16	0.2297
		1.0625	16	0.2297
		1.125	16	0.22665
		1.1875	16	0.21826
		1.25	16	0.2114
		1.3125	16	0.20377
		1.375	16	0.19919
		1.4375	16	0.19538
		1.5	16	0.19232
		1.5625	16	0.19156
		1.625	16	0.19004
		1.6875	16	0.19004
		1.75	16	0.19004
		1.8125	16	0.19004
		1.875	16	0.1908
		1.9375	16	0.19156
		2	16	0.19232
		2.0625	16	0.19232
		2.125	16	0.19309
		2.1875	16	0.19385
		2.25	16	0.19461
		2.3125	16	0.19385
		2.375	16	0.19309
		2.4375	16	0.19385
		2.5	16	0.19385
		2.5625	16	0.19309
		2.625	16	0.19309
		2.6875	16	0.19232
		2.75	16	0.19232
		2.8125	16	0.19309
		2.875	16	0.19232
		2.9375	16	0.19309
		3	16	0.19309
		3.0625	16	0.19309
		3.125	16	0.19232
		3.1875	16	0.19309
		3.25	16	0.19232
		3.3125	16	0.19309
		3.375	16	0.19309
		3.4375	16	0.19309
		3.5	16	0.19309
		3.5625	16	0.19309
		3.625	16	0.19309
		3.6875	16	0.19232
		3.75	16	0.19232
		3.8125	16	0.19309
		3.875	16	0.19309
		3.9375	16	0.19309
		4	16	0.19232
		4.0625	16	0.19309
		4.125	16	0.19309
		4.1875	16	0.19309
		4.25	16	0.19309
		4.3125	16	0.19232
		4.375	16	0.19232
		4.4375	16	0.19309
		4.5	16	0.19309
		4.5625	16	0.19309
		4.625	16	0.19309
		4.6875	16	0.19309
		4.75	16	0.19309
		4.8125	16	0.19309
		4.875	16	0.19232
		4.9375	16	0.19232
		5	16	0.19309
		5.0625	16	0.19309
		5.125	16	0.19232
		5.1875	16	0.19309
		5.25	16	0.19309
		5.3125	16	0.19309
		5.375	16	0.19309
		5.4375	16	0.19232
		5.5	16	0.19309
		5.5625	16	0.19232
		5.625	16	0.19232
		5.6875	16	0.19309
		5.75	16	0.19232
		5.8125	16	0.19309
		5.875	16	0.19309
		5.9375	16	0.19309
		6	16	0.19232
		6.0625	16	0.19232
		6.125	16	0.19232
		6.1875	16	0.19309
		6.25	16	0.19309
		6.3125	16	0.19309
		6.375	16	0.19309
		6.4375	16	0.19309
		6.5	16	0.19309
		6.5625	16	0.19309
		6.625	16	0.19232
		6.6875	16	0.19232
		6.75	16	0.19309
		6.8125	16	0.19232
		6.875	16	0.19232
		6.9375	16	0.19309
		7	16	0.19232
		1	18	0.22818
		1.0625	18	0.22818
		1.125	18	0.22513
		1.1875	18	0.2175
		1.25	18	0.20987
		1.3125	18	0.20377
		1.375	18	0.19843
		1.4375	18	0.19538
		1.5	18	0.19309
		1.5625	18	0.19156
		1.625	18	0.19004
		1.6875	18	0.19004
		1.75	18	0.19004
		1.8125	18	0.19004
		1.875	18	0.1908
		1.9375	18	0.19156
		2	18	0.19232
		2.0625	18	0.19232
		2.125	18	0.19309
		2.1875	18	0.19385
		2.25	18	0.19461
		2.3125	18	0.19385
		2.375	18	0.19309
		2.4375	18	0.19385
		2.5	18	0.19385
		2.5625	18	0.19309
		2.625	18	0.19309
		2.6875	18	0.19232
		2.75	18	0.19232
		2.8125	18	0.19309
		2.875	18	0.19232
		2.9375	18	0.19309
		3	18	0.19309
		3.0625	18	0.19309
		3.125	18	0.19232
		3.1875	18	0.19309
		3.25	18	0.19232
		3.3125	18	0.19309
		3.375	18	0.19309
		3.4375	18	0.19309
		3.5	18	0.19309
		3.5625	18	0.19309
		3.625	18	0.19309
		3.6875	18	0.19232
		3.75	18	0.19232
		3.8125	18	0.19309
		3.875	18	0.19309
		3.9375	18	0.19309
		4	18	0.19232
		4.0625	18	0.19309
		4.125	18	0.19309
		4.1875	18	0.19309
		4.25	18	0.19309
		4.3125	18	0.19232
		4.375	18	0.19232
		4.4375	18	0.19309
		4.5	18	0.19309
		4.5625	18	0.19309
		4.625	18	0.19309
		4.6875	18	0.19309
		4.75	18	0.19309
		4.8125	18	0.19309
		4.875	18	0.19232
		4.9375	18	0.19232
		5	18	0.19309
		5.0625	18	0.19309
		5.125	18	0.19232
		5.1875	18	0.19309
		5.25	18	0.19309
		5.3125	18	0.19309
		5.375	18	0.19309
		5.4375	18	0.19232
		5.5	18	0.19309
		5.5625	18	0.19232
		5.625	18	0.19232
		5.6875	18	0.19309
		5.75	18	0.19232
		5.8125	18	0.19309
		5.875	18	0.19309
		5.9375	18	0.19309
		6	18	0.19232
		6.0625	18	0.19232
		6.125	18	0.19232
		6.1875	18	0.19309
		6.25	18	0.19309
		6.3125	18	0.19309
		6.375	18	0.19309
		6.4375	18	0.19309
		6.5	18	0.19309
		6.5625	18	0.19309
		6.625	18	0.19232
		6.6875	18	0.19232
		6.75	18	0.19309
		6.8125	18	0.19232
		6.875	18	0.19232
		6.9375	18	0.19309
		7	18	0.19232
		1	20	0.22665
		1.0625	20	0.22665
		1.125	20	0.22513
		1.1875	20	0.21674
		1.25	20	0.20987
		1.3125	20	0.20377
		1.375	20	0.19843
		1.4375	20	0.19538
		1.5	20	0.19309
		1.5625	20	0.19156
		1.625	20	0.1908
		1.6875	20	0.19004
		1.75	20	0.19004
		1.8125	20	0.19004
		1.875	20	0.1908
		1.9375	20	0.19156
		2	20	0.19232
		2.0625	20	0.19232
		2.125	20	0.19309
		2.1875	20	0.19385
		2.25	20	0.19385
		2.3125	20	0.19385
		2.375	20	0.19309
		2.4375	20	0.19385
		2.5	20	0.19385
		2.5625	20	0.19309
		2.625	20	0.19309
		2.6875	20	0.19232
		2.75	20	0.19232
		2.8125	20	0.19309
		2.875	20	0.19232
		2.9375	20	0.19309
		3	20	0.19309
		3.0625	20	0.19309
		3.125	20	0.19232
		3.1875	20	0.19309
		3.25	20	0.19232
		3.3125	20	0.19309
		3.375	20	0.19309
		3.4375	20	0.19309
		3.5	20	0.19309
		3.5625	20	0.19309
		3.625	20	0.19309
		3.6875	20	0.19232
		3.75	20	0.19232
		3.8125	20	0.19309
		3.875	20	0.19309
		3.9375	20	0.19309
		4	20	0.19232
		4.0625	20	0.19309
		4.125	20	0.19309
		4.1875	20	0.19309
		4.25	20	0.19309
		4.3125	20	0.19232
		4.375	20	0.19232
		4.4375	20	0.19309
		4.5	20	0.19309
		4.5625	20	0.19309
		4.625	20	0.19309
		4.6875	20	0.19309
		4.75	20	0.19309
		4.8125	20	0.19309
		4.875	20	0.19232
		4.9375	20	0.19232
		5	20	0.19309
		5.0625	20	0.19309
		5.125	20	0.19232
		5.1875	20	0.19309
		5.25	20	0.19309
		5.3125	20	0.19309
		5.375	20	0.19309
		5.4375	20	0.19232
		5.5	20	0.19309
		5.5625	20	0.19232
		5.625	20	0.19232
		5.6875	20	0.19309
		5.75	20	0.19232
		5.8125	20	0.19309
		5.875	20	0.19309
		5.9375	20	0.19309
		6	20	0.19232
		6.0625	20	0.19232
		6.125	20	0.19232
		6.1875	20	0.19309
		6.25	20	0.19309
		6.3125	20	0.19309
		6.375	20	0.19309
		6.4375	20	0.19309
		6.5	20	0.19309
		6.5625	20	0.19309
		6.625	20	0.19232
		6.6875	20	0.19232
		6.75	20	0.19309
		6.8125	20	0.19232
		6.875	20	0.19232
		6.9375	20	0.19309
		7	20	0.19232
		1	22	0.22513
		1.0625	22	0.22589
		1.125	22	0.2236
		1.1875	22	0.21597
		1.25	22	0.20987
		1.3125	22	0.20377
		1.375	22	0.19843
		1.4375	22	0.19614
		1.5	22	0.19309
		1.5625	22	0.19232
		1.625	22	0.1908
		1.6875	22	0.19004
		1.75	22	0.19004
		1.8125	22	0.19004
		1.875	22	0.1908
		1.9375	22	0.19156
		2	22	0.19232
		2.0625	22	0.19232
		2.125	22	0.19309
		2.1875	22	0.19385
		2.25	22	0.19385
		2.3125	22	0.19385
		2.375	22	0.19309
		2.4375	22	0.19385
		2.5	22	0.19309
		2.5625	22	0.19309
		2.625	22	0.19309
		2.6875	22	0.19232
		2.75	22	0.19309
		2.8125	22	0.19309
		2.875	22	0.19232
		2.9375	22	0.19309
		3	22	0.19309
		3.0625	22	0.19309
		3.125	22	0.19232
		3.1875	22	0.19309
		3.25	22	0.19232
		3.3125	22	0.19309
		3.375	22	0.19309
		3.4375	22	0.19309
		3.5	22	0.19309
		3.5625	22	0.19309
		3.625	22	0.19309
		3.6875	22	0.19232
		3.75	22	0.19232
		3.8125	22	0.19309
		3.875	22	0.19309
		3.9375	22	0.19309
		4	22	0.19232
		4.0625	22	0.19309
		4.125	22	0.19309
		4.1875	22	0.19309
		4.25	22	0.19309
		4.3125	22	0.19232
		4.375	22	0.19232
		4.4375	22	0.19309
		4.5	22	0.19309
		4.5625	22	0.19309
		4.625	22	0.19309
		4.6875	22	0.19309
		4.75	22	0.19309
		4.8125	22	0.19309
		4.875	22	0.19232
		4.9375	22	0.19309
		5	22	0.19309
		5.0625	22	0.19309
		5.125	22	0.19232
		5.1875	22	0.19309
		5.25	22	0.19309
		5.3125	22	0.19309
		5.375	22	0.19309
		5.4375	22	0.19232
		5.5	22	0.19309
		5.5625	22	0.19232
		5.625	22	0.19232
		5.6875	22	0.19309
		5.75	22	0.19309
		5.8125	22	0.19309
		5.875	22	0.19309
		5.9375	22	0.19309
		6	22	0.19232
		6.0625	22	0.19232
		6.125	22	0.19232
		6.1875	22	0.19309
		6.25	22	0.19309
		6.3125	22	0.19309
		6.375	22	0.19309
		6.4375	22	0.19309
		6.5	22	0.19309
		6.5625	22	0.19309
		6.625	22	0.19232
		6.6875	22	0.19232
		6.75	22	0.19309
		6.8125	22	0.19232
		6.875	22	0.19232
		6.9375	22	0.19309
		7	22	0.19232
		1	24	0.2236
		1.0625	24	0.22436
		1.125	24	0.22208
		1.1875	24	0.21445
		1.25	24	0.20834
		1.3125	24	0.20224
		1.375	24	0.19843
		1.4375	24	0.19614
		1.5	24	0.19309
		1.5625	24	0.19232
		1.625	24	0.1908
		1.6875	24	0.19004
		1.75	24	0.19004
		1.8125	24	0.19004
		1.875	24	0.1908
		1.9375	24	0.19156
		2	24	0.19232
		2.0625	24	0.19232
		2.125	24	0.19309
		2.1875	24	0.19385
		2.25	24	0.19385
		2.3125	24	0.19385
		2.375	24	0.19309
		2.4375	24	0.19309
		2.5	24	0.19309
		2.5625	24	0.19309
		2.625	24	0.19309
		2.6875	24	0.19232
		2.75	24	0.19309
		2.8125	24	0.19309
		2.875	24	0.19232
		2.9375	24	0.19309
		3	24	0.19309
		3.0625	24	0.19309
		3.125	24	0.19309
		3.1875	24	0.19309
		3.25	24	0.19232
		3.3125	24	0.19309
		3.375	24	0.19309
		3.4375	24	0.19309
		3.5	24	0.19309
		3.5625	24	0.19309
		3.625	24	0.19309
		3.6875	24	0.19232
		3.75	24	0.19232
		3.8125	24	0.19309
		3.875	24	0.19309
		3.9375	24	0.19309
		4	24	0.19232
		4.0625	24	0.19309
		4.125	24	0.19309
		4.1875	24	0.19309
		4.25	24	0.19309
		4.3125	24	0.19232
		4.375	24	0.19232
		4.4375	24	0.19232
		4.5	24	0.19309
		4.5625	24	0.19309
		4.625	24	0.19309
		4.6875	24	0.19309
		4.75	24	0.19309
		4.8125	24	0.19309
		4.875	24	0.19232
		4.9375	24	0.19309
		5	24	0.19309
		5.0625	24	0.19309
		5.125	24	0.19232
		5.1875	24	0.19309
		5.25	24	0.19309
		5.3125	24	0.19309
		5.375	24	0.19309
		5.4375	24	0.19232
		5.5	24	0.19309
		5.5625	24	0.19232
		5.625	24	0.19232
		5.6875	24	0.19309
		5.75	24	0.19309
		5.8125	24	0.19309
		5.875	24	0.19309
		5.9375	24	0.19309
		6	24	0.19232
		6.0625	24	0.19309
		6.125	24	0.19232
		6.1875	24	0.19309
		6.25	24	0.19309
		6.3125	24	0.19309
		6.375	24	0.19309
		6.4375	24	0.19309
		6.5	24	0.19309
		6.5625	24	0.19309
		6.625	24	0.19232
		6.6875	24	0.19232
		6.75	24	0.19309
		6.8125	24	0.19232
		6.875	24	0.19232
		6.9375	24	0.19309
		7	24	0.19309
		1	26	0.22208
		1.0625	26	0.22208
		1.125	26	0.22055
		1.1875	26	0.21445
		1.25	26	0.20834
		1.3125	26	0.20224
		1.375	26	0.19843
		1.4375	26	0.19614
		1.5	26	0.19309
		1.5625	26	0.19232
		1.625	26	0.1908
		1.6875	26	0.19004
		1.75	26	0.19004
		1.8125	26	0.1908
		1.875	26	0.1908
		1.9375	26	0.19156
		2	26	0.19232
		2.0625	26	0.19232
		2.125	26	0.19309
		2.1875	26	0.19385
		2.25	26	0.19385
		2.3125	26	0.19385
		2.375	26	0.19309
		2.4375	26	0.19309
		2.5	26	0.19309
		2.5625	26	0.19309
		2.625	26	0.19309
		2.6875	26	0.19232
		2.75	26	0.19309
		2.8125	26	0.19309
		2.875	26	0.19232
		2.9375	26	0.19309
		3	26	0.19309
		3.0625	26	0.19309
		3.125	26	0.19309
		3.1875	26	0.19309
		3.25	26	0.19232
		3.3125	26	0.19309
		3.375	26	0.19309
		3.4375	26	0.19309
		3.5	26	0.19309
		3.5625	26	0.19309
		3.625	26	0.19309
		3.6875	26	0.19232
		3.75	26	0.19232
		3.8125	26	0.19309
		3.875	26	0.19309
		3.9375	26	0.19309
		4	26	0.19232
		4.0625	26	0.19309
		4.125	26	0.19309
		4.1875	26	0.19309
		4.25	26	0.19309
		4.3125	26	0.19232
		4.375	26	0.19232
		4.4375	26	0.19232
		4.5	26	0.19309
		4.5625	26	0.19309
		4.625	26	0.19309
		4.6875	26	0.19309
		4.75	26	0.19309
		4.8125	26	0.19309
		4.875	26	0.19232
		4.9375	26	0.19309
		5	26	0.19309
		5.0625	26	0.19309
		5.125	26	0.19232
		5.1875	26	0.19309
		5.25	26	0.19309
		5.3125	26	0.19309
		5.375	26	0.19309
		5.4375	26	0.19232
		5.5	26	0.19309
		5.5625	26	0.19232
		5.625	26	0.19232
		5.6875	26	0.19309
		5.75	26	0.19309
		5.8125	26	0.19309
		5.875	26	0.19309
		5.9375	26	0.19309
		6	26	0.19232
		6.0625	26	0.19309
		6.125	26	0.19232
		6.1875	26	0.19309
		6.25	26	0.19309
		6.3125	26	0.19309
		6.375	26	0.19309
		6.4375	26	0.19309
		6.5	26	0.19309
		6.5625	26	0.19309
		6.625	26	0.19232
		6.6875	26	0.19309
		6.75	26	0.19309
		6.8125	26	0.19232
		6.875	26	0.19232
		6.9375	26	0.19309
		7	26	0.19309
		1	28	0.22055
		1.0625	28	0.22055
		1.125	28	0.21902
		1.1875	28	0.21292
		1.25	28	0.20682
		1.3125	28	0.20224
		1.375	28	0.19843
		1.4375	28	0.19614
		1.5	28	0.19309
		1.5625	28	0.19232
		1.625	28	0.1908
		1.6875	28	0.1908
		1.75	28	0.1908
		1.8125	28	0.1908
		1.875	28	0.19156
		1.9375	28	0.19156
		2	28	0.19232
		2.0625	28	0.19232
		2.125	28	0.19309
		2.1875	28	0.19385
		2.25	28	0.19385
		2.3125	28	0.19385
		2.375	28	0.19309
		2.4375	28	0.19309
		2.5	28	0.19309
		2.5625	28	0.19309
		2.625	28	0.19309
		2.6875	28	0.19232
		2.75	28	0.19309
		2.8125	28	0.19309
		2.875	28	0.19232
		2.9375	28	0.19309
		3	28	0.19309
		3.0625	28	0.19309
		3.125	28	0.19309
		3.1875	28	0.19309
		3.25	28	0.19232
		3.3125	28	0.19309
		3.375	28	0.19309
		3.4375	28	0.19309
		3.5	28	0.19309
		3.5625	28	0.19309
		3.625	28	0.19309
		3.6875	28	0.19232
		3.75	28	0.19232
		3.8125	28	0.19309
		3.875	28	0.19309
		3.9375	28	0.19309
		4	28	0.19232
		4.0625	28	0.19309
		4.125	28	0.19309
		4.1875	28	0.19309
		4.25	28	0.19309
		4.3125	28	0.19232
		4.375	28	0.19232
		4.4375	28	0.19232
		4.5	28	0.19309
		4.5625	28	0.19309
		4.625	28	0.19309
		4.6875	28	0.19309
		4.75	28	0.19232
		4.8125	28	0.19309
		4.875	28	0.19232
		4.9375	28	0.19309
		5	28	0.19309
		5.0625	28	0.19309
		5.125	28	0.19232
		5.1875	28	0.19309
		5.25	28	0.19309
		5.3125	28	0.19309
		5.375	28	0.19309
		5.4375	28	0.19232
		5.5	28	0.19309
		5.5625	28	0.19232
		5.625	28	0.19232
		5.6875	28	0.19309
		5.75	28	0.19309
		5.8125	28	0.19309
		5.875	28	0.19309
		5.9375	28	0.19309
		6	28	0.19232
		6.0625	28	0.19309
		6.125	28	0.19232
		6.1875	28	0.19309
		6.25	28	0.19232
		6.3125	28	0.19309
		6.375	28	0.19309
		6.4375	28	0.19309
		6.5	28	0.19309
		6.5625	28	0.19309
		6.625	28	0.19232
		6.6875	28	0.19309
		6.75	28	0.19309
		6.8125	28	0.19232
		6.875	28	0.19232
		6.9375	28	0.19309
		7	28	0.19309
		1	30	0.21902
		1.0625	30	0.21902
		1.125	30	0.21826
		1.1875	30	0.2114
		1.25	30	0.20682
		1.3125	30	0.20224
		1.375	30	0.19843
		1.4375	30	0.19614
		1.5	30	0.19309
		1.5625	30	0.19232
		1.625	30	0.1908
		1.6875	30	0.1908
		1.75	30	0.1908
		1.8125	30	0.1908
		1.875	30	0.19156
		1.9375	30	0.19156
		2	30	0.19232
		2.0625	30	0.19232
		2.125	30	0.19309
		2.1875	30	0.19385
		2.25	30	0.19385
		2.3125	30	0.19385
		2.375	30	0.19309
		2.4375	30	0.19309
		2.5	30	0.19309
		2.5625	30	0.19309
		2.625	30	0.19309
		2.6875	30	0.19232
		2.75	30	0.19309
		2.8125	30	0.19309
		2.875	30	0.19232
		2.9375	30	0.19309
		3	30	0.19309
		3.0625	30	0.19309
		3.125	30	0.19309
		3.1875	30	0.19309
		3.25	30	0.19232
		3.3125	30	0.19309
		3.375	30	0.19309
		3.4375	30	0.19309
		3.5	30	0.19309
		3.5625	30	0.19309
		3.625	30	0.19309
		3.6875	30	0.19232
		3.75	30	0.19232
		3.8125	30	0.19309
		3.875	30	0.19309
		3.9375	30	0.19309
		4	30	0.19232
		4.0625	30	0.19309
		4.125	30	0.19309
		4.1875	30	0.19309
		4.25	30	0.19309
		4.3125	30	0.19232
		4.375	30	0.19232
		4.4375	30	0.19232
		4.5	30	0.19309
		4.5625	30	0.19309
		4.625	30	0.19309
		4.6875	30	0.19309
		4.75	30	0.19232
		4.8125	30	0.19309
		4.875	30	0.19232
		4.9375	30	0.19309
		5	30	0.19309
		5.0625	30	0.19309
		5.125	30	0.19232
		5.1875	30	0.19309
		5.25	30	0.19309
		5.3125	30	0.19309
		5.375	30	0.19309
		5.4375	30	0.19232
		5.5	30	0.19309
		5.5625	30	0.19232
		5.625	30	0.19232
		5.6875	30	0.19309
		5.75	30	0.19309
		5.8125	30	0.19309
		5.875	30	0.19309
		5.9375	30	0.19309
		6	30	0.19232
		6.0625	30	0.19309
		6.125	30	0.19232
		6.1875	30	0.19309
		6.25	30	0.19232
		6.3125	30	0.19309
		6.375	30	0.19309
		6.4375	30	0.19309
		6.5	30	0.19309
		6.5625	30	0.19309
		6.625	30	0.19232
		6.6875	30	0.19309
		6.75	30	0.19309
		6.8125	30	0.19309
		6.875	30	0.19232
		6.9375	30	0.19309
		7	30	0.19309
		1	32	0.2175
		1.0625	32	0.2175
		1.125	32	0.21674
		1.1875	32	0.2114
		1.25	32	0.20529
		1.3125	32	0.20072
		1.375	32	0.19766
		1.4375	32	0.19614
		1.5	32	0.19309
		1.5625	32	0.19232
		1.625	32	0.19156
		1.6875	32	0.1908
		1.75	32	0.1908
		1.8125	32	0.1908
		1.875	32	0.19156
		1.9375	32	0.19156
		2	32	0.19232
		2.0625	32	0.19232
		2.125	32	0.19309
		2.1875	32	0.19385
		2.25	32	0.19385
		2.3125	32	0.19309
		2.375	32	0.19309
		2.4375	32	0.19309
		2.5	32	0.19309
		2.5625	32	0.19309
		2.625	32	0.19309
		2.6875	32	0.19232
		2.75	32	0.19309
		2.8125	32	0.19309
		2.875	32	0.19232
		2.9375	32	0.19309
		3	32	0.19309
		3.0625	32	0.19309
		3.125	32	0.19309
		3.1875	32	0.19309
		3.25	32	0.19232
		3.3125	32	0.19309
		3.375	32	0.19309
		3.4375	32	0.19309
		3.5	32	0.19309
		3.5625	32	0.19309
		3.625	32	0.19309
		3.6875	32	0.19232
		3.75	32	0.19309
		3.8125	32	0.19309
		3.875	32	0.19309
		3.9375	32	0.19309
		4	32	0.19232
		4.0625	32	0.19309
		4.125	32	0.19309
		4.1875	32	0.19309
		4.25	32	0.19309
		4.3125	32	0.19232
		4.375	32	0.19232
		4.4375	32	0.19232
		4.5	32	0.19309
		4.5625	32	0.19309
		4.625	32	0.19309
		4.6875	32	0.19309
		4.75	32	0.19232
		4.8125	32	0.19309
		4.875	32	0.19232
		4.9375	32	0.19309
		5	32	0.19309
		5.0625	32	0.19309
		5.125	32	0.19309
		5.1875	32	0.19309
		5.25	32	0.19309
		5.3125	32	0.19309
		5.375	32	0.19309
		5.4375	32	0.19232
		5.5	32	0.19309
		5.5625	32	0.19232
		5.625	32	0.19232
		5.6875	32	0.19309
		5.75	32	0.19232
		5.8125	32	0.19309
		5.875	32	0.19309
		5.9375	32	0.19309
		6	32	0.19232
		6.0625	32	0.19309
		6.125	32	0.19232
		6.1875	32	0.19309
		6.25	32	0.19232
		6.3125	32	0.19309
		6.375	32	0.19309
		6.4375	32	0.19309
		6.5	32	0.19309
		6.5625	32	0.19309
		6.625	32	0.19232
		6.6875	32	0.19309
		6.75	32	0.19309
		6.8125	32	0.19309
		6.875	32	0.19232
		6.9375	32	0.19309
		7	32	0.19309
		1	34	0.21445
		1.0625	34	0.21597
		1.125	34	0.21445
		1.1875	34	0.20987
		1.25	34	0.20529
		1.3125	34	0.20072
		1.375	34	0.19766
		1.4375	34	0.19614
		1.5	34	0.19385
		1.5625	34	0.19309
		1.625	34	0.19156
		1.6875	34	0.1908
		1.75	34	0.1908
		1.8125	34	0.1908
		1.875	34	0.19156
		1.9375	34	0.19156
		2	34	0.19232
		2.0625	34	0.19232
		2.125	34	0.19309
		2.1875	34	0.19385
		2.25	34	0.19385
		2.3125	34	0.19309
		2.375	34	0.19309
		2.4375	34	0.19309
		2.5	34	0.19309
		2.5625	34	0.19309
		2.625	34	0.19309
		2.6875	34	0.19232
		2.75	34	0.19309
		2.8125	34	0.19309
		2.875	34	0.19232
		2.9375	34	0.19309
		3	34	0.19309
		3.0625	34	0.19309
		3.125	34	0.19309
		3.1875	34	0.19309
		3.25	34	0.19232
		3.3125	34	0.19309
		3.375	34	0.19309
		3.4375	34	0.19309
		3.5	34	0.19309
		3.5625	34	0.19309
		3.625	34	0.19309
		3.6875	34	0.19232
		3.75	34	0.19309
		3.8125	34	0.19309
		3.875	34	0.19309
		3.9375	34	0.19309
		4	34	0.19232
		4.0625	34	0.19309
		4.125	34	0.19309
		4.1875	34	0.19309
		4.25	34	0.19309
		4.3125	34	0.19232
		4.375	34	0.19232
		4.4375	34	0.19232
		4.5	34	0.19309
		4.5625	34	0.19309
		4.625	34	0.19309
		4.6875	34	0.19309
		4.75	34	0.19232
		4.8125	34	0.19309
		4.875	34	0.19232
		4.9375	34	0.19309
		5	34	0.19309
		5.0625	34	0.19309
		5.125	34	0.19309
		5.1875	34	0.19309
		5.25	34	0.19309
		5.3125	34	0.19309
		5.375	34	0.19309
		5.4375	34	0.19232
		5.5	34	0.19309
		5.5625	34	0.19232
		5.625	34	0.19232
		5.6875	34	0.19309
		5.75	34	0.19232
		5.8125	34	0.19309
		5.875	34	0.19309
		5.9375	34	0.19309
		6	34	0.19232
		6.0625	34	0.19309
		6.125	34	0.19232
		6.1875	34	0.19309
		6.25	34	0.19232
		6.3125	34	0.19309
		6.375	34	0.19309
		6.4375	34	0.19309
		6.5	34	0.19309
		6.5625	34	0.19309
		6.625	34	0.19232
		6.6875	34	0.19309
		6.75	34	0.19309
		6.8125	34	0.19309
		6.875	34	0.19232
		6.9375	34	0.19309
		7	34	0.19309
		1	36	0.21292
		1.0625	36	0.21292
		1.125	36	0.21292
		1.1875	36	0.20834
		1.25	36	0.20377
		1.3125	36	0.20072
		1.375	36	0.19766
		1.4375	36	0.19614
		1.5	36	0.19385
		1.5625	36	0.19309
		1.625	36	0.19156
		1.6875	36	0.19156
		1.75	36	0.1908
		1.8125	36	0.19156
		1.875	36	0.19156
		1.9375	36	0.19232
		2	36	0.19232
		2.0625	36	0.19232
		2.125	36	0.19309
		2.1875	36	0.19385
		2.25	36	0.19385
		2.3125	36	0.19309
		2.375	36	0.19309
		2.4375	36	0.19309
		2.5	36	0.19309
		2.5625	36	0.19309
		2.625	36	0.19309
		2.6875	36	0.19232
		2.75	36	0.19309
		2.8125	36	0.19309
		2.875	36	0.19232
		2.9375	36	0.19309
		3	36	0.19309
		3.0625	36	0.19309
		3.125	36	0.19309
		3.1875	36	0.19309
		3.25	36	0.19232
		3.3125	36	0.19309
		3.375	36	0.19309
		3.4375	36	0.19309
		3.5	36	0.19309
		3.5625	36	0.19309
		3.625	36	0.19309
		3.6875	36	0.19232
		3.75	36	0.19309
		3.8125	36	0.19309
		3.875	36	0.19309
		3.9375	36	0.19309
		4	36	0.19232
		4.0625	36	0.19309
		4.125	36	0.19309
		4.1875	36	0.19309
		4.25	36	0.19309
		4.3125	36	0.19232
		4.375	36	0.19232
		4.4375	36	0.19232
		4.5	36	0.19309
		4.5625	36	0.19309
		4.625	36	0.19309
		4.6875	36	0.19309
		4.75	36	0.19232
		4.8125	36	0.19309
		4.875	36	0.19232
		4.9375	36	0.19309
		5	36	0.19309
		5.0625	36	0.19309
		5.125	36	0.19309
		5.1875	36	0.19309
		5.25	36	0.19309
		5.3125	36	0.19309
		5.375	36	0.19309
		5.4375	36	0.19232
		5.5	36	0.19309
		5.5625	36	0.19232
		5.625	36	0.19232
		5.6875	36	0.19309
		5.75	36	0.19232
		5.8125	36	0.19309
		5.875	36	0.19309
		5.9375	36	0.19309
		6	36	0.19232
		6.0625	36	0.19309
		6.125	36	0.19232
		6.1875	36	0.19309
		6.25	36	0.19232
		6.3125	36	0.19309
		6.375	36	0.19309
		6.4375	36	0.19309
		6.5	36	0.19309
		6.5625	36	0.19309
		6.625	36	0.19232
		6.6875	36	0.19309
		6.75	36	0.19309
		6.8125	36	0.19309
		6.875	36	0.19232
		6.9375	36	0.19309
		7	36	0.19309
		1	38	0.21063
		1.0625	38	0.2114
		1.125	38	0.2114
		1.1875	38	0.20682
		1.25	38	0.20377
		1.3125	38	0.19995
		1.375	38	0.19766
		1.4375	38	0.19614
		1.5	38	0.19385
		1.5625	38	0.19309
		1.625	38	0.19156
		1.6875	38	0.19156
		1.75	38	0.19156
		1.8125	38	0.19156
		1.875	38	0.19156
		1.9375	38	0.19232
		2	38	0.19232
		2.0625	38	0.19232
		2.125	38	0.19309
		2.1875	38	0.19385
		2.25	38	0.19385
		2.3125	38	0.19309
		2.375	38	0.19309
		2.4375	38	0.19309
		2.5	38	0.19309
		2.5625	38	0.19309
		2.625	38	0.19309
		2.6875	38	0.19232
		2.75	38	0.19309
		2.8125	38	0.19309
		2.875	38	0.19232
		2.9375	38	0.19309
		3	38	0.19309
		3.0625	38	0.19309
		3.125	38	0.19309
		3.1875	38	0.19309
		3.25	38	0.19232
		3.3125	38	0.19309
		3.375	38	0.19309
		3.4375	38	0.19309
		3.5	38	0.19309
		3.5625	38	0.19309
		3.625	38	0.19309
		3.6875	38	0.19309
		3.75	38	0.19309
		3.8125	38	0.19309
		3.875	38	0.19309
		3.9375	38	0.19309
		4	38	0.19232
		4.0625	38	0.19309
		4.125	38	0.19309
		4.1875	38	0.19309
		4.25	38	0.19309
		4.3125	38	0.19232
		4.375	38	0.19232
		4.4375	38	0.19232
		4.5	38	0.19309
		4.5625	38	0.19309
		4.625	38	0.19309
		4.6875	38	0.19309
		4.75	38	0.19232
		4.8125	38	0.19309
		4.875	38	0.19232
		4.9375	38	0.19309
		5	38	0.19309
		5.0625	38	0.19309
		5.125	38	0.19309
		5.1875	38	0.19309
		5.25	38	0.19309
		5.3125	38	0.19309
		5.375	38	0.19309
		5.4375	38	0.19232
		5.5	38	0.19309
		5.5625	38	0.19232
		5.625	38	0.19232
		5.6875	38	0.19309
		5.75	38	0.19232
		5.8125	38	0.19309
		5.875	38	0.19309
		5.9375	38	0.19309
		6	38	0.19232
		6.0625	38	0.19309
		6.125	38	0.19232
		6.1875	38	0.19309
		6.25	38	0.19232
		6.3125	38	0.19309
		6.375	38	0.19309
		6.4375	38	0.19309
		6.5	38	0.19309
		6.5625	38	0.19309
		6.625	38	0.19232
		6.6875	38	0.19309
		6.75	38	0.19309
		6.8125	38	0.19309
		6.875	38	0.19232
		6.9375	38	0.19309
		7	38	0.19309
		1	40	0.20834
		1.0625	40	0.20987
		1.125	40	0.20987
		1.1875	40	0.20529
		1.25	40	0.20224
		1.3125	40	0.19919
		1.375	40	0.19766
		1.4375	40	0.19614
		1.5	40	0.19385
		1.5625	40	0.19309
		1.625	40	0.19156
		1.6875	40	0.19156
		1.75	40	0.19156
		1.8125	40	0.19156
		1.875	40	0.19156
		1.9375	40	0.19232
		2	40	0.19232
		2.0625	40	0.19232
		2.125	40	0.19309
		2.1875	40	0.19385
		2.25	40	0.19385
		2.3125	40	0.19309
		2.375	40	0.19309
		2.4375	40	0.19309
		2.5	40	0.19309
		2.5625	40	0.19309
		2.625	40	0.19309
		2.6875	40	0.19232
		2.75	40	0.19309
		2.8125	40	0.19309
		2.875	40	0.19232
		2.9375	40	0.19309
		3	40	0.19309
		3.0625	40	0.19309
		3.125	40	0.19309
		3.1875	40	0.19309
		3.25	40	0.19232
		3.3125	40	0.19309
		3.375	40	0.19309
		3.4375	40	0.19309
		3.5	40	0.19309
		3.5625	40	0.19309
		3.625	40	0.19309
		3.6875	40	0.19309
		3.75	40	0.19309
		3.8125	40	0.19309
		3.875	40	0.19309
		3.9375	40	0.19309
		4	40	0.19232
		4.0625	40	0.19309
		4.125	40	0.19309
		4.1875	40	0.19309
		4.25	40	0.19309
		4.3125	40	0.19232
		4.375	40	0.19232
		4.4375	40	0.19232
		4.5	40	0.19309
		4.5625	40	0.19232
[truncated: 15,462 more rows]

## Sheet: Figure 2c
Figure 2c
		r	D_L	D_L_error	D_T	D_T_error
	Diffusivity along longitudinal and transverse directions for phi = 0.15. Total number of events considered for each data point is 5e9.	1	0.06273	0.000982244	0.06299	0.000872548
		1.0625	0.06254	0.00063463	0.06237	0.001
		1.125	0.06216	0.0007471	0.06273	0.00112
		1.1875	0.06272	0.000507111	0.06303	0.000664119
		1.25	0.06278	0.000842024	0.0629	0.000635738
		1.3125	0.06235	0.00054909	0.06263	0.00115
		1.375	0.06278	0.000410563	0.0629	0.00112
		1.4375	0.06295	0.000449324	0.06258	0.00122
		1.5	0.06299	0.000620952	0.06284	0.000768578
		1.5625	0.06306	0.000391297	0.06235	0.000811499
		1.625	0.06315	0.000805339	0.06289	0.000572874
		1.6875	0.06284	0.000704715	0.06296	0.000798944
		1.75	0.06296	0.000994026	0.06296	0.000855978
		1.8125	0.06303	0.000613983	0.06266	0.000873147
		1.875	0.06234	0.00102	0.06256	0.000353801
		1.9375	0.06264	0.000846771	0.06323	0.000606605
		2	0.06273	0.000873969	0.06264	0.000565556
		2.0625	0.0626	0.000734091	0.06276	0.000583217
		2.125	0.06298	0.000780524	0.06303	0.000623361
		2.1875	0.06309	0.000768153	0.06326	0.000663374
		2.25	0.06301	0.000523933	0.06288	0.000442815
		2.3125	0.06343	0.000468779	0.06324	0.000374328
		2.375	0.06296	0.000323847	0.06253	0.000550492
		2.4375	0.06331	0.000404309	0.06261	0.00039687
		2.5	0.06348	0.00030739	0.06279	0.000577149
		2.5625	0.06342	0.000537583	0.063	0.000467167
		2.625	0.06329	0.000396314	0.06317	0.000497347
		2.6875	0.06276	0.000507754	0.06345	0.000488323
		2.75	0.06344	0.000398822	0.06329	0.000445343
		2.8125	0.06307	0.000247611	0.06319	0.00053276
		2.875	0.06332	0.000198323	0.0633	0.00057249
		2.9375	0.06306	0.000430789	0.06319	0.000419126
		3	0.06333	0.000464018	0.06299	0.000432518
		3.0625	0.06327	0.000714889	0.06322	0.000194722
		3.125	0.06322	0.000519041	0.06344	0.000375245
		3.1875	0.063	0.000468028	0.06298	0.000745702
		3.25	0.06319	0.000440831	0.06318	0.000588018
		3.3125	0.06321	0.000586866	0.06344	0.000583952
		3.375	0.06333	0.000438646	0.06301	0.000663903
		3.4375	0.06325	0.000431209	0.06304	0.000523409
		3.5	0.06343	0.000745215	0.06339	0.000387752
		3.5625	0.06308	0.00065037	0.06325	0.000454079
		3.625	0.06299	0.00078726	0.06283	0.000517023
		3.6875	0.0631	0.000534333	0.06294	0.00040623
		3.75	0.06308	0.000595012	0.06321	0.00024651
		3.8125	0.0628	0.000595737	0.06303	0.000398543
		3.875	0.06282	0.000770311	0.06323	0.00057925
		3.9375	0.06292	0.000615045	0.06292	0.000750762
		4	0.06313	0.000301465	0.06305	0.000380841
		4.0625	0.06272	0.000320631	0.06292	0.000612311
		4.125	0.06308	0.000268992	0.06295	0.000219413
		4.1875	0.06316	0.00046336	0.06295	0.000477981
		4.25	0.0629	0.000396285	0.06318	0.000452286
		4.3125	0.06318	0.000431237	0.06297	0.000409928
		4.375	0.06312	0.000476445	0.06286	0.000519676
		4.4375	0.06279	0.00048779	0.06296	0.000263078
		4.5	0.06321	0.000644586	0.06301	0.000437496
		4.5625	0.06336	0.000512004	0.06277	0.0003358
		4.625	0.06317	0.000519366	0.06298	0.000165364
		4.6875	0.06299	0.000658009	0.06266	0.000364813
		4.75	0.06316	0.000848866	0.06274	0.000260931
		4.8125	0.063	0.000533854	0.06289	0.000409851
		4.875	0.06315	0.000631886	0.06324	0.000323411
		4.9375	0.06298	0.000817222	0.0632	0.000374848
		5	0.06289	0.00051619	0.06304	0.000551877
		5.0625	0.06306	0.000446734	0.06316	0.000432495
		5.125	0.06302	0.00079123	0.06306	0.000343419
		5.1875	0.0629	0.000790224	0.06315	0.000320446
		5.25	0.06304	0.000469726	0.06311	0.000447668
		5.3125	0.0628	0.000513409	0.06319	0.000233297
		5.375	0.06288	0.000665944	0.06314	0.000413624
		5.4375	0.06278	0.000644515	0.06335	0.000259447
		5.5	0.06283	0.000598183	0.06304	0.000528832
		5.5625	0.063	0.000688432	0.06331	0.000393231
		5.625	0.06307	0.000448469	0.06312	0.000463767
		5.6875	0.0631	0.000722732	0.0629	0.000650862
		5.75	0.06273	0.000628512	0.06334	0.000457482
		5.8125	0.06307	0.00053179	0.06298	0.000282146
		5.875	0.06306	0.000408223	0.06309	0.000542846
		5.9375	0.06301	0.000546406	0.06283	0.000626918
		6	0.06316	0.000652785	0.06302	0.000529874
		6.0625	0.06305	0.00055347	0.06322	0.000408197
		6.125	0.06291	0.000526205	0.06292	0.00043646
		6.1875	0.06294	0.000575943	0.06311	0.000387972
		6.25	0.06301	0.000575092	0.06299	0.000606225
		6.3125	0.06303	0.00068719	0.06302	0.000522155
		6.375	0.06295	0.000586821	0.06307	0.000557201
		6.4375	0.06293	0.000466167	0.06301	0.000614983
		6.5	0.06289	0.000534507	0.06282	0.000728122
		6.5625	0.06292	0.000723076	0.06291	0.000719654
		6.625	0.063	0.00042482	0.06305	0.000600863
		6.6875	0.06304	0.000530946	0.06304	0.0005504
		6.75	0.06312	0.000388877	0.06302	0.000528037
		6.8125	0.06305	0.000376593	0.06291	0.000504794
		6.875	0.0628	0.000507327	0.06276	0.000611268
		6.9375	0.06316	0.000337727	0.06321	0.000474363
		7	0.06323	0.000483194	0.06298	0.000464034
		7.0625	0.06316	0.000419375	0.06327	0.000558378
		7.125	0.06307	0.000500855	0.06284	0.00051481
		7.1875	0.06294	0.000443346	0.06303	0.000622832
		7.25	0.06317	0.00028434	0.06295	0.000419805
		7.3125	0.06276	0.000673222	0.06306	0.000499779
		7.375	0.06291	0.000485816	0.06319	0.000378793
		7.4375	0.06294	0.000528475	0.06311	0.000589835
		7.5	0.06292	0.000572517	0.06312	0.000683253
		7.5625	0.06301	0.000601599	0.06309	0.000536378
		7.625	0.0631	0.000566144	0.06302	0.000629716
		7.6875	0.06313	0.000294158	0.06305	0.000495129
		7.75	0.06307	0.000504231	0.06336	0.000439219
		7.8125	0.06315	0.000464099	0.06343	0.00050643
		7.875	0.06321	0.000385613	0.06336	0.000356027
		7.9375	0.06314	0.000308033	0.06332	0.000379949
		8	0.063	0.000481426	0.063	0.000259821

[truncated: 21 more sheets: Figure 2d, Figure 2e, Figure 2f, Figure 2g, Figure 2h, Figure 3, Figure 4a, Figure 4b, SI Figure S1, SI Figure S2, SI Figure S3, SI Figure S4, SI Figure S5c, SI Figure S5d, SI Figure S6, SI Figure S8a, SI Figure S8b, SI Figure S8c, SI Figure S8d, SI Figure S9a …]
